# Supplementary material for: 14,15-Didehydro­hellebrigenin
Source: Acta Crystallogr Sect E Struct Rep Online. 2012 May 5;68(Pt 6):o1614–5. doi: 10.1107/S1600536812018570 (PMC3379221; doi:10.1107/S1600536812018570)
Supplement: Supplementary file 1 [file e-68-o1614-sup1.cif]

##############################################################################
#                                                                            #
# This CIF contains the data in a paper accepted for publication in          #
# Acta Crystallographica Section E. It conforms to the requirements of       #
# Notes for Authors for Acta Crystallographica Section E, and has been       #
# peer reviewed under the auspices of the IUCr Commission on Journals.       #
#                                                                            #
# Full details of the Crystallographic Information File format               #
# are given in the paper "The Crystallographic Information File (CIF):       #
# a New Standard Archive File for Crystallography" by S. R. Hall, F. H.      #
# Allen and I. D. Brown [Acta Cryst. (1991), A47, 655-685].                  #
#                                                                            #
# The current version of the core CIF dictionary is obtainable from          #
# ftp://ftp.iucr.org/pub/cif_core.dic.                                       #
#                                                                            #
# Software is freely available for graphical display of the structure(s)     #
# in this CIF. For information consult the CIF software page                 #
# http://www.iucr.org/resources/cif/software.                                #
#                                                                            #
# This file may be used for bona fide research purposes within the           #
# scientific community so long as proper attribution is given to the journal # 
# article from which it was obtained.                                        #
#                                                                            #
##############################################################################
data_I
_audit_creation_method     SHELXL-97
_chemical_name_systematic
;
14,15-Didehydrohellebrigenin
;
_chemical_name_common     ?
_chemical_formula_moiety     'C24 H30 O5'
_chemical_formula_sum     'C24 H30 O5'
_chemical_formula_iupac     'C24 H30 O5'
_chemical_formula_weight     398.48
_chemical_melting_point     ?
_symmetry_cell_setting     monoclinic
_symmetry_space_group_name_H-M     'P 21'
_space_group_name_Hall     'P 2yb'
loop_
    _symmetry_equiv_pos_site_id
    _symmetry_equiv_pos_as_xyz
    1 x,y,z
    2 -x,1/2+y,-z
_cell_length_a     10.7628(4)
_cell_length_b     6.6016(2)
_cell_length_c     14.6376(5)
_cell_angle_alpha     90.00
_cell_angle_beta     94.224(3)
_cell_angle_gamma     90.00
_cell_volume     1037.20(6)
_cell_formula_units_Z     2
_cell_measurement_reflns_used     1435
_cell_measurement_theta_min     3.02
_cell_measurement_theta_max     62.47
_cell_measurement_temperature     291(2)
_exptl_crystal_description     prism
_exptl_crystal_colour     colourless
_exptl_crystal_size_max     0.40
_exptl_crystal_size_mid     0.26
_exptl_crystal_size_min     0.23
_exptl_crystal_density_diffrn     1.276
_exptl_crystal_density_meas     ?
_exptl_crystal_density_method     'not measured'
_exptl_crystal_F_000     428
_exptl_absorpt_coefficient_mu     0.713
_exptl_absorpt_correction_type     multi-scan
_exptl_absorpt_process_details     '(CrysAlis PRO; Agilent, 2011)'
_exptl_absorpt_correction_T_min     0.81938
_exptl_absorpt_correction_T_max     1.0000
_exptl_special_details     ?
_diffrn_ambient_temperature     291(2)
_diffrn_radiation_type     CuK\a
_diffrn_radiation_wavelength     1.54184
_diffrn_radiation_source     'fine-focus sealed tube'
_diffrn_radiation_monochromator     graphite
_diffrn_measurement_device_type     'Oxford Gemini S Ultra Sapphire CCD'
_diffrn_measurement_method     '\w scan'
_diffrn_detector_area_resol_mean     ?
_diffrn_reflns_number     3100
_diffrn_reflns_av_R_equivalents     0.0225
_diffrn_reflns_av_sigmaI/netI     0.0310
_diffrn_reflns_theta_min     3.03
_diffrn_reflns_theta_max     62.56
_diffrn_reflns_theta_full     62.56
_diffrn_measured_fraction_theta_max     0.984
_diffrn_measured_fraction_theta_full     0.984
_diffrn_reflns_limit_h_min     -6
_diffrn_reflns_limit_h_max     12
_diffrn_reflns_limit_k_min     -7
_diffrn_reflns_limit_k_max     4
_diffrn_reflns_limit_l_min     -16
_diffrn_reflns_limit_l_max     16
_diffrn_standards_number     0
_diffrn_standards_interval_count     .
_diffrn_standards_interval_time     .
_diffrn_standards_decay_%     0
_refine_special_details
;
Refinement of <i>F</i>^2^ against ALL reflections. The weighted <i>R</i>-factor
<i>wR</i> and goodness of fit <i>S</i> are based on <i>F</i>^2^, conventional
<i>R</i>-factors <i>R</i> are based on <i>F</i>, with <i>F</i> set to zero for
negative <i>F</i>^2^. The threshold expression of <i>F</i>^2^ >
\s(<i>F</i>^2^) is used only for calculating <i>R</i>-factors(gt) <i>etc</i>.
and is not relevant to the choice of reflections for refinement.
<i>R</i>-factors based on <i>F</i>^2^ are statistically about twice as large
as those based on <i>F</i>, and <i>R</i>- factors based on ALL data will be
even larger.
;
_reflns_number_total     2238
_reflns_number_gt     2042
_reflns_threshold_expression     I>2sigma(I)
_refine_ls_structure_factor_coef     Fsqd
_refine_ls_matrix_type     full
_refine_ls_R_factor_all     0.0458
_refine_ls_R_factor_gt     0.0415
_refine_ls_wR_factor_gt     0.1104
_refine_ls_wR_factor_ref     0.1152
_refine_ls_goodness_of_fit_ref     1.037
_refine_ls_restrained_S_all     1.036
_refine_ls_number_reflns     2238
_refine_ls_number_parameters     266
_refine_ls_number_restraints     1
_refine_ls_hydrogen_treatment     constr
_refine_ls_weighting_scheme     calc
_refine_ls_weighting_details
         'calc w=1/[\s^2^(Fo^2^)+(0.0726P)^2^+0.1057P] where P=(Fo^2^+2Fc^2^)/3'
_atom_sites_solution_hydrogens     geom
_atom_sites_solution_primary     direct
_atom_sites_solution_secondary     difmap
_refine_ls_shift/su_max     0.000
_refine_ls_shift/su_mean     0.000
_refine_diff_density_max     0.237
_refine_diff_density_min     -0.196
_refine_ls_extinction_method     'SHELXL97 (Sheldrick, 2008)'
_refine_ls_extinction_coef     0.0045(12)
_refine_ls_extinction_expression
                                  'Fc^*^=kFc[1+0.001xFc^2^\l^3^/sin(2\q)]^-1/4^'
_refine_ls_abs_structure_details     ?
loop_
    _atom_type_symbol
    _atom_type_description
    _atom_type_scat_dispersion_real
    _atom_type_scat_dispersion_imag
    _atom_type_scat_source
    'C' 'C' 0.0181 0.0091
                         'International Tables Vol C Tables 4.2.6.8 and 6.1.1.4'
    'H' 'H' 0.0000 0.0000
                         'International Tables Vol C Tables 4.2.6.8 and 6.1.1.4'
    'O' 'O' 0.0492 0.0322
                         'International Tables Vol C Tables 4.2.6.8 and 6.1.1.4'
_computing_data_collection     'CrysAlis PRO (Agilent, 2011)'
_computing_cell_refinement     'CrysAlis PRO (Agilent, 2011)'
_computing_data_reduction     'XPREP (Sheldrick, 2008)'
_computing_structure_solution     'SHELXS97 (Sheldrick, 2008)'
_computing_structure_refinement     'SHELXL97 (Sheldrick, 2008)'
_computing_molecular_graphics     'XP in SHELXTL (Sheldrick, 2008)'
_computing_publication_material     'SHELXTL (Sheldrick, 2008)'
loop_
    _atom_site_type_symbol
    _atom_site_label
    _atom_site_fract_x
    _atom_site_fract_y
    _atom_site_fract_z
    _atom_site_U_iso_or_equiv
    _atom_site_thermal_displace_type
    _atom_site_calc_flag
    _atom_site_refinement_flags
    _atom_site_occupancy
    _atom_site_disorder_assembly
    _atom_site_disorder_group
    O O1 0.40415(18) 0.7669(4) 1.06950(14) 0.0564(7) Uani d . 1.000 . .
    O O2 0.3968(2) 0.9967(4) 0.91061(15) 0.0605(8) Uani d . 1.000 . .
    O O3 0.1076(3) 1.2425(4) 0.8935(2) 0.0882(11) Uani d . 1.000 . .
    O O4 -0.6574(2) 0.2486(7) 0.5959(2) 0.0998(13) Uani d . 1.000 . .
    O O5 -0.4844(3) 0.2651(7) 0.69025(19) 0.1009(13) Uani d . 1.000 . .
    C C1 0.1594(2) 0.8911(5) 0.98577(16) 0.0395(8) Uani d . 1.000 . .
    C C2 0.1910(3) 0.6866(5) 1.02785(18) 0.0438(9) Uani d . 1.000 . .
    C C3 0.3250(3) 0.6280(5) 1.01530(18) 0.0478(9) Uani d . 1.000 . .
    C C4 0.3517(3) 0.6385(5) 0.91490(19) 0.0475(9) Uani d . 1.000 . .
    C C5 0.3174(2) 0.8405(5) 0.86880(19) 0.0451(9) Uani d . 1.000 . .
    C C6 0.3428(3) 0.8346(7) 0.7677(2) 0.0609(13) Uani d . 1.000 . .
    C C7 0.2526(3) 0.6979(6) 0.71152(19) 0.0552(10) Uani d . 1.000 . .
    C C8 0.1166(2) 0.7489(5) 0.72275(17) 0.0435(9) Uani d . 1.000 . .
    C C9 0.0893(2) 0.7573(5) 0.82503(16) 0.0358(8) Uani d . 1.000 . .
    C C10 0.1798(2) 0.9001(4) 0.88277(16) 0.0376(8) Uani d . 1.000 . .
    C C11 -0.0483(2) 0.8023(5) 0.83501(19) 0.0438(9) Uani d . 1.000 . .
    C C12 -0.1299(2) 0.6349(5) 0.79095(17) 0.0427(9) Uani d . 1.000 . .
    C C13 -0.1110(2) 0.6065(5) 0.68901(16) 0.0390(8) Uani d . 1.000 . .
    C C14 0.0279(2) 0.6028(5) 0.67349(16) 0.0414(8) Uani d . 1.000 . .
    C C15 0.0524(3) 0.4602(6) 0.61287(19) 0.0544(10) Uani d . 1.000 . .
    C C16 -0.0631(3) 0.3465(6) 0.5790(2) 0.0597(10) Uani d . 1.000 . .
    C C17 -0.1499(3) 0.3905(5) 0.65465(18) 0.0439(9) Uani d . 1.000 . .
    C C18 -0.1773(3) 0.7733(6) 0.6318(2) 0.0599(11) Uani d . 1.000 . .
    C C19 0.1572(3) 1.1166(5) 0.8511(2) 0.0560(11) Uani d . 1.000 . .
    C C20 -0.2876(3) 0.3558(5) 0.63458(18) 0.0459(9) Uani d . 1.000 . .
    C C21 -0.3594(3) 0.3021(8) 0.7029(2) 0.0707(13) Uani d . 1.000 . .
    C C22 -0.3499(3) 0.3797(7) 0.5489(2) 0.0683(13) Uani d . 1.000 . .
    C C23 -0.4722(3) 0.3462(7) 0.5348(2) 0.0660(13) Uani d . 1.000 . .
    C C24 -0.5468(3) 0.2853(7) 0.6046(3) 0.0716(13) Uani d . 1.000 . .
    H H1 0.47040 0.71120 1.08520 0.0850 Uiso c R 1.000 . .
    H H1A 0.21060 0.99380 1.01750 0.0470 Uiso c R 1.000 . .
    H H1B 0.07300 0.92230 0.99440 0.0470 Uiso c R 1.000 . .
    H H2 0.40780 0.97540 0.96580 0.0910 Uiso c R 1.000 . .
    H H2A 0.13570 0.58490 0.99960 0.0530 Uiso c R 1.000 . .
    H H2B 0.17820 0.69050 1.09270 0.0530 Uiso c R 1.000 . .
    H H3 0.34000 0.48970 1.03780 0.0570 Uiso c R 1.000 . .
    H H4A 0.30580 0.53130 0.88210 0.0570 Uiso c R 1.000 . .
    H H4B 0.43970 0.61350 0.90990 0.0570 Uiso c R 1.000 . .
    H H6A 0.33670 0.97090 0.74300 0.0730 Uiso c R 1.000 . .
    H H6B 0.42710 0.78710 0.76200 0.0730 Uiso c R 1.000 . .
    H H7A 0.26790 0.55840 0.72980 0.0660 Uiso c R 1.000 . .
    H H7B 0.26840 0.70970 0.64730 0.0660 Uiso c R 1.000 . .
    H H8 0.10020 0.88370 0.69650 0.0520 Uiso c R 1.000 . .
    H H9 0.10440 0.62050 0.84930 0.0430 Uiso c R 1.000 . .
    H H11A -0.06290 0.81300 0.89940 0.0530 Uiso c R 1.000 . .
    H H11B -0.07020 0.93080 0.80600 0.0530 Uiso c R 1.000 . .
    H H12A -0.21660 0.66700 0.79790 0.0510 Uiso c R 1.000 . .
    H H12B -0.11100 0.50860 0.82290 0.0510 Uiso c R 1.000 . .
    H H15 0.13140 0.43410 0.59380 0.0650 Uiso c R 1.000 . .
    H H16A -0.04700 0.20260 0.57370 0.0720 Uiso c R 1.000 . .
    H H16B -0.09700 0.39790 0.52020 0.0720 Uiso c R 1.000 . .
    H H17 -0.12410 0.29820 0.70490 0.0530 Uiso c R 1.000 . .
    H H18A -0.26480 0.76990 0.64050 0.0900 Uiso c R 1.000 . .
    H H18B -0.16490 0.75220 0.56830 0.0900 Uiso c R 1.000 . .
    H H18C -0.14390 0.90280 0.65080 0.0900 Uiso c R 1.000 . .
    H H19 0.18410 1.15340 0.79450 0.0670 Uiso c R 1.000 . .
    H H21 -0.32140 0.28980 0.76170 0.0850 Uiso c R 1.000 . .
    H H22 -0.30540 0.42010 0.49990 0.0820 Uiso c R 1.000 . .
    H H23 -0.50960 0.36410 0.47610 0.0790 Uiso c R 1.000 . .
loop_
    _atom_site_aniso_label
    _atom_site_aniso_U_11
    _atom_site_aniso_U_22
    _atom_site_aniso_U_33
    _atom_site_aniso_U_12
    _atom_site_aniso_U_13
    _atom_site_aniso_U_23
    O1 0.0446(11) 0.0602(15) 0.0613(12) 0.0074(11) -0.0164(9) -0.0076(12)
    O2 0.0543(12) 0.0632(16) 0.0627(12) -0.0261(12) -0.0045(10) -0.0051(12)
    O3 0.116(2) 0.0359(15) 0.112(2) 0.0128(16) 0.0031(17) 0.0009(16)
    O4 0.0522(14) 0.124(3) 0.120(2) -0.0018(18) -0.0148(14) -0.038(2)
    O5 0.0697(16) 0.150(3) 0.0816(17) -0.025(2) -0.0037(13) 0.007(2)
    C1 0.0372(13) 0.0389(16) 0.0414(13) -0.0009(12) -0.0037(10) -0.0075(13)
    C2 0.0453(15) 0.0443(18) 0.0412(13) -0.0040(13) -0.0007(11) 0.0019(13)
    C3 0.0476(15) 0.0405(18) 0.0535(15) 0.0029(14) -0.0081(12) -0.0001(14)
    C4 0.0372(14) 0.0475(19) 0.0573(15) 0.0057(13) 0.0012(11) -0.0085(15)
    C5 0.0384(14) 0.0475(19) 0.0486(14) -0.0148(14) -0.0012(11) -0.0030(14)
    C6 0.0495(16) 0.080(3) 0.0543(16) -0.0202(18) 0.0106(13) 0.0022(18)
    C7 0.0486(16) 0.075(2) 0.0433(14) -0.0173(16) 0.0113(11) -0.0056(16)
    C8 0.0496(15) 0.0422(18) 0.0382(13) -0.0053(14) 0.0008(11) 0.0031(13)
    C9 0.0392(13) 0.0307(15) 0.0370(12) -0.0043(12) -0.0011(9) -0.0034(12)
    C10 0.0413(13) 0.0304(15) 0.0404(13) -0.0012(12) -0.0026(10) -0.0007(12)
    C11 0.0411(14) 0.0432(18) 0.0458(14) 0.0023(13) -0.0048(11) -0.0111(13)
    C12 0.0375(13) 0.0494(18) 0.0408(13) -0.0058(13) 0.0007(10) -0.0094(14)
    C13 0.0458(14) 0.0342(16) 0.0361(12) -0.0023(13) -0.0039(10) -0.0006(12)
    C14 0.0467(14) 0.0467(18) 0.0306(11) -0.0092(14) 0.0020(10) 0.0004(13)
    C15 0.0555(17) 0.061(2) 0.0475(15) -0.0072(17) 0.0087(12) -0.0118(17)
    C16 0.0653(18) 0.062(2) 0.0520(15) -0.0126(18) 0.0053(14) -0.0218(16)
    C17 0.0509(15) 0.0412(17) 0.0388(12) -0.0044(14) -0.0010(11) -0.0025(13)
    C18 0.069(2) 0.0444(19) 0.0628(18) -0.0022(17) -0.0196(14) 0.0090(17)
    C19 0.069(2) 0.0352(18) 0.0610(17) -0.0103(17) -0.0131(15) 0.0044(16)
    C20 0.0526(15) 0.0406(17) 0.0431(13) -0.0074(15) -0.0064(12) -0.0031(14)
    C21 0.0501(17) 0.106(3) 0.0540(17) -0.021(2) -0.0095(13) 0.010(2)
    C22 0.072(2) 0.082(3) 0.0487(16) -0.021(2) -0.0097(15) 0.0023(19)
    C23 0.0618(19) 0.079(3) 0.0527(16) -0.0093(19) -0.0253(15) -0.0017(18)
    C24 0.0517(18) 0.079(3) 0.081(2) 0.002(2) -0.0169(16) -0.020(2)
_geom_special_details
;
 Bond distances, angles etc. have been calculated using the
 rounded fractional coordinates. All su's are estimated
 from the variances of the (full) variance-covariance matrix.
 The cell esds are taken into account in the estimation of
 distances, angles and torsion angles
;
loop_
    _geom_bond_atom_site_label_1
    _geom_bond_atom_site_label_2
    _geom_bond_site_symmetry_1
    _geom_bond_site_symmetry_2
    _geom_bond_distance
    _geom_bond_publ_flag
    O1 C3 . . 1.448(4) no
    O2 C5 . . 1.446(4) no
    O3 C19 . . 1.187(4) no
    O4 C24 . . 1.212(4) no
    O5 C21 . . 1.367(5) no
    O5 C24 . . 1.384(5) no
    O1 H1 . . 0.8200 no
    O2 H2 . . 0.8200 no
    C1 C10 . . 1.541(3) no
    C1 C2 . . 1.512(4) no
    C2 C3 . . 1.517(5) no
    C3 C4 . . 1.520(4) no
    C4 C5 . . 1.528(5) no
    C5 C10 . . 1.560(3) no
    C5 C6 . . 1.525(4) no
    C6 C7 . . 1.522(5) no
    C7 C8 . . 1.523(4) no
    C8 C9 . . 1.548(3) no
    C8 C14 . . 1.503(4) no
    C9 C10 . . 1.559(4) no
    C9 C11 . . 1.528(3) no
    C10 C19 . . 1.517(4) no
    C11 C12 . . 1.525(4) no
    C12 C13 . . 1.532(3) no
    C13 C14 . . 1.529(3) no
    C13 C17 . . 1.559(5) no
    C13 C18 . . 1.528(5) no
    C14 C15 . . 1.333(4) no
    C15 C16 . . 1.505(5) no
    C16 C17 . . 1.528(4) no
    C17 C20 . . 1.507(5) no
    C20 C21 . . 1.355(4) no
    C20 C22 . . 1.387(4) no
    C22 C23 . . 1.336(5) no
    C23 C24 . . 1.404(5) no
    C1 H1A . . 0.9700 no
    C1 H1B . . 0.9700 no
    C2 H2A . . 0.9700 no
    C2 H2B . . 0.9700 no
    C3 H3 . . 0.9800 no
    C4 H4A . . 0.9700 no
    C4 H4B . . 0.9700 no
    C6 H6A . . 0.9700 no
    C6 H6B . . 0.9700 no
    C7 H7A . . 0.9700 no
    C7 H7B . . 0.9700 no
    C8 H8 . . 0.9800 no
    C9 H9 . . 0.9800 no
    C11 H11A . . 0.9700 no
    C11 H11B . . 0.9700 no
    C12 H12A . . 0.9700 no
    C12 H12B . . 0.9700 no
    C15 H15 . . 0.9300 no
    C16 H16A . . 0.9700 no
    C16 H16B . . 0.9700 no
    C17 H17 . . 0.9800 no
    C18 H18A . . 0.9600 no
    C18 H18B . . 0.9600 no
    C18 H18C . . 0.9600 no
    C19 H19 . . 0.9300 no
    C21 H21 . . 0.9300 no
    C22 H22 . . 0.9300 no
    C23 H23 . . 0.9300 no
loop_
    _geom_angle_atom_site_label_1
    _geom_angle_atom_site_label_2
    _geom_angle_atom_site_label_3
    _geom_angle_site_symmetry_1
    _geom_angle_site_symmetry_2
    _geom_angle_site_symmetry_3
    _geom_angle
    _geom_angle_publ_flag
    C21 O5 C24 . . . 120.8(3) no
    C3 O1 H1 . . . 110.00 no
    C5 O2 H2 . . . 109.00 no
    C2 C1 C10 . . . 112.9(2) no
    C1 C2 C3 . . . 111.4(2) no
    O1 C3 C2 . . . 107.4(2) no
    O1 C3 C4 . . . 110.8(3) no
    C2 C3 C4 . . . 110.8(2) no
    C3 C4 C5 . . . 114.2(3) no
    O2 C5 C10 . . . 107.6(2) no
    C4 C5 C6 . . . 110.6(3) no
    C4 C5 C10 . . . 111.3(2) no
    C6 C5 C10 . . . 111.9(2) no
    O2 C5 C6 . . . 106.6(2) no
    O2 C5 C4 . . . 108.6(2) no
    C5 C6 C7 . . . 112.8(3) no
    C6 C7 C8 . . . 113.0(3) no
    C9 C8 C14 . . . 109.1(2) no
    C7 C8 C9 . . . 111.4(2) no
    C7 C8 C14 . . . 112.8(3) no
    C8 C9 C10 . . . 113.0(2) no
    C8 C9 C11 . . . 110.72(19) no
    C10 C9 C11 . . . 113.7(2) no
    C1 C10 C5 . . . 108.88(19) no
    C5 C10 C9 . . . 109.7(2) no
    C5 C10 C19 . . . 109.3(2) no
    C9 C10 C19 . . . 108.9(2) no
    C1 C10 C9 . . . 112.3(2) no
    C1 C10 C19 . . . 107.7(2) no
    C9 C11 C12 . . . 110.5(2) no
    C11 C12 C13 . . . 112.8(2) no
    C12 C13 C17 . . . 112.0(2) no
    C12 C13 C14 . . . 110.37(18) no
    C14 C13 C18 . . . 110.6(2) no
    C17 C13 C18 . . . 112.3(2) no
    C12 C13 C18 . . . 110.8(2) no
    C14 C13 C17 . . . 100.4(2) no
    C13 C14 C15 . . . 110.7(2) no
    C8 C14 C13 . . . 120.8(2) no
    C8 C14 C15 . . . 128.5(2) no
    C14 C15 C16 . . . 111.9(3) no
    C15 C16 C17 . . . 101.6(3) no
    C13 C17 C20 . . . 116.0(3) no
    C16 C17 C20 . . . 118.3(2) no
    C13 C17 C16 . . . 104.1(2) no
    O3 C19 C10 . . . 124.6(3) no
    C17 C20 C22 . . . 124.2(3) no
    C17 C20 C21 . . . 120.1(3) no
    C21 C20 C22 . . . 115.7(3) no
    O5 C21 C20 . . . 123.8(3) no
    C20 C22 C23 . . . 121.8(3) no
    C22 C23 C24 . . . 123.0(3) no
    O5 C24 C23 . . . 114.9(3) no
    O4 C24 O5 . . . 118.9(4) no
    O4 C24 C23 . . . 126.2(4) no
    C2 C1 H1A . . . 109.00 no
    C2 C1 H1B . . . 109.00 no
    C10 C1 H1A . . . 109.00 no
    C10 C1 H1B . . . 109.00 no
    H1A C1 H1B . . . 108.00 no
    C1 C2 H2A . . . 109.00 no
    C1 C2 H2B . . . 109.00 no
    C3 C2 H2A . . . 109.00 no
    C3 C2 H2B . . . 109.00 no
    H2A C2 H2B . . . 108.00 no
    O1 C3 H3 . . . 109.00 no
    C2 C3 H3 . . . 109.00 no
    C4 C3 H3 . . . 109.00 no
    C3 C4 H4A . . . 109.00 no
    C3 C4 H4B . . . 109.00 no
    C5 C4 H4A . . . 109.00 no
    C5 C4 H4B . . . 109.00 no
    H4A C4 H4B . . . 108.00 no
    C5 C6 H6A . . . 109.00 no
    C5 C6 H6B . . . 109.00 no
    C7 C6 H6A . . . 109.00 no
    C7 C6 H6B . . . 109.00 no
    H6A C6 H6B . . . 108.00 no
    C6 C7 H7A . . . 109.00 no
    C6 C7 H7B . . . 109.00 no
    C8 C7 H7A . . . 109.00 no
    C8 C7 H7B . . . 109.00 no
    H7A C7 H7B . . . 108.00 no
    C7 C8 H8 . . . 108.00 no
    C9 C8 H8 . . . 108.00 no
    C14 C8 H8 . . . 108.00 no
    C8 C9 H9 . . . 106.00 no
    C10 C9 H9 . . . 106.00 no
    C11 C9 H9 . . . 106.00 no
    C9 C11 H11A . . . 110.00 no
    C9 C11 H11B . . . 110.00 no
    C12 C11 H11A . . . 110.00 no
    C12 C11 H11B . . . 110.00 no
    H11A C11 H11B . . . 108.00 no
    C11 C12 H12A . . . 109.00 no
    C11 C12 H12B . . . 109.00 no
    C13 C12 H12A . . . 109.00 no
    C13 C12 H12B . . . 109.00 no
    H12A C12 H12B . . . 108.00 no
    C14 C15 H15 . . . 124.00 no
    C16 C15 H15 . . . 124.00 no
    C15 C16 H16A . . . 112.00 no
    C15 C16 H16B . . . 111.00 no
    C17 C16 H16A . . . 112.00 no
    C17 C16 H16B . . . 111.00 no
    H16A C16 H16B . . . 109.00 no
    C13 C17 H17 . . . 106.00 no
    C16 C17 H17 . . . 106.00 no
    C20 C17 H17 . . . 106.00 no
    C13 C18 H18A . . . 109.00 no
    C13 C18 H18B . . . 110.00 no
    C13 C18 H18C . . . 109.00 no
    H18A C18 H18B . . . 109.00 no
    H18A C18 H18C . . . 109.00 no
    H18B C18 H18C . . . 110.00 no
    O3 C19 H19 . . . 118.00 no
    C10 C19 H19 . . . 118.00 no
    O5 C21 H21 . . . 118.00 no
    C20 C21 H21 . . . 118.00 no
    C20 C22 H22 . . . 119.00 no
    C23 C22 H22 . . . 119.00 no
    C22 C23 H23 . . . 118.00 no
    C24 C23 H23 . . . 119.00 no
loop_
    _geom_torsion_atom_site_label_1
    _geom_torsion_atom_site_label_2
    _geom_torsion_atom_site_label_3
    _geom_torsion_atom_site_label_4
    _geom_torsion_site_symmetry_1
    _geom_torsion_site_symmetry_2
    _geom_torsion_site_symmetry_3
    _geom_torsion_site_symmetry_4
    _geom_torsion
    _geom_torsion_publ_flag
    C24 O5 C21 C20 . . . . -1.4(8) no
    C21 O5 C24 O4 . . . . 179.1(5) no
    C21 O5 C24 C23 . . . . -0.3(7) no
    C10 C1 C2 C3 . . . . 57.9(3) no
    C2 C1 C10 C5 . . . . -56.2(3) no
    C2 C1 C10 C9 . . . . 65.5(3) no
    C2 C1 C10 C19 . . . . -174.6(2) no
    C1 C2 C3 O1 . . . . 67.1(3) no
    C1 C2 C3 C4 . . . . -54.0(3) no
    O1 C3 C4 C5 . . . . -66.2(3) no
    C2 C3 C4 C5 . . . . 52.8(3) no
    C3 C4 C5 O2 . . . . 65.4(3) no
    C3 C4 C5 C6 . . . . -177.9(3) no
    C3 C4 C5 C10 . . . . -52.9(3) no
    O2 C5 C6 C7 . . . . -171.8(3) no
    C4 C5 C6 C7 . . . . 70.3(3) no
    C10 C5 C6 C7 . . . . -54.4(4) no
    O2 C5 C10 C1 . . . . -66.4(3) no
    O2 C5 C10 C9 . . . . 170.4(2) no
    O2 C5 C10 C19 . . . . 51.1(3) no
    C4 C5 C10 C1 . . . . 52.5(3) no
    C4 C5 C10 C9 . . . . -70.7(3) no
    C4 C5 C10 C19 . . . . 169.9(2) no
    C6 C5 C10 C1 . . . . 176.8(3) no
    C6 C5 C10 C9 . . . . 53.6(3) no
    C6 C5 C10 C19 . . . . -65.8(3) no
    C5 C6 C7 C8 . . . . 53.6(4) no
    C6 C7 C8 C9 . . . . -52.0(4) no
    C6 C7 C8 C14 . . . . -175.2(3) no
    C7 C8 C9 C10 . . . . 52.9(3) no
    C7 C8 C9 C11 . . . . -178.3(3) no
    C14 C8 C9 C10 . . . . 178.1(2) no
    C14 C8 C9 C11 . . . . -53.1(3) no
    C7 C8 C14 C13 . . . . 169.8(2) no
    C7 C8 C14 C15 . . . . -10.9(4) no
    C9 C8 C14 C13 . . . . 45.4(3) no
    C9 C8 C14 C15 . . . . -135.3(3) no
    C8 C9 C10 C1 . . . . -174.6(2) no
    C8 C9 C10 C5 . . . . -53.4(3) no
    C8 C9 C10 C19 . . . . 66.2(3) no
    C11 C9 C10 C1 . . . . 58.1(3) no
    C11 C9 C10 C5 . . . . 179.4(2) no
    C11 C9 C10 C19 . . . . -61.1(3) no
    C8 C9 C11 C12 . . . . 61.7(3) no
    C10 C9 C11 C12 . . . . -169.8(2) no
    C1 C10 C19 O3 . . . . -14.4(4) no
    C5 C10 C19 O3 . . . . -132.5(3) no
    C9 C10 C19 O3 . . . . 107.6(3) no
    C9 C11 C12 C13 . . . . -58.5(3) no
    C11 C12 C13 C14 . . . . 46.1(3) no
    C11 C12 C13 C17 . . . . 157.0(2) no
    C11 C12 C13 C18 . . . . -76.8(3) no
    C12 C13 C14 C8 . . . . -42.0(4) no
    C12 C13 C14 C15 . . . . 138.7(3) no
    C17 C13 C14 C8 . . . . -160.3(2) no
    C17 C13 C14 C15 . . . . 20.4(3) no
    C18 C13 C14 C8 . . . . 81.0(3) no
    C18 C13 C14 C15 . . . . -98.3(3) no
    C12 C13 C17 C16 . . . . -148.9(2) no
    C12 C13 C17 C20 . . . . 79.3(3) no
    C14 C13 C17 C16 . . . . -31.8(3) no
    C14 C13 C17 C20 . . . . -163.6(2) no
    C18 C13 C17 C16 . . . . 85.7(3) no
    C18 C13 C17 C20 . . . . -46.1(3) no
    C8 C14 C15 C16 . . . . -179.7(3) no
    C13 C14 C15 C16 . . . . -0.4(4) no
    C14 C15 C16 C17 . . . . -20.3(4) no
    C15 C16 C17 C13 . . . . 31.8(3) no
    C15 C16 C17 C20 . . . . 162.3(3) no
    C13 C17 C20 C21 . . . . -85.2(4) no
    C13 C17 C20 C22 . . . . 93.2(4) no
    C16 C17 C20 C21 . . . . 149.9(4) no
    C16 C17 C20 C22 . . . . -31.7(5) no
    C17 C20 C21 O5 . . . . -179.0(4) no
    C22 C20 C21 O5 . . . . 2.4(7) no
    C17 C20 C22 C23 . . . . 179.8(4) no
    C21 C20 C22 C23 . . . . -1.8(6) no
    C20 C22 C23 C24 . . . . 0.1(7) no
    C22 C23 C24 O4 . . . . -178.4(5) no
    C22 C23 C24 O5 . . . . 0.9(7) no
loop_
    _geom_hbond_atom_site_label_D
    _geom_hbond_atom_site_label_H
    _geom_hbond_atom_site_label_A
    _geom_hbond_site_symmetry_A
    _geom_hbond_distance_DH
    _geom_hbond_distance_HA
    _geom_hbond_distance_DA
    _geom_hbond_angle_DHA
    _geom_hbond_publ_flag
    O2 H2 O1 . 0.82 2.05 2.773(3) 147 yes
    O1 H1 O2 2_647 0.82 2.01 2.786(3) 158 yes
    C9 H9 O3 1_545 0.98 2.58 3.545(4) 169 yes
    C15 H15 O4 1_655 0.93 2.58 3.447(4) 155 yes
    C22 H22 O4 2_456 0.93 2.60 3.233(6) 126 yes
data_global
_journal_date_recd_electronic     2012-04-15
_journal_date_accepted     2012-04-25
_journal_name_full     'Acta Crystallographica, Section E'
_journal_year     2012
_journal_volume     68
_journal_issue      6
_journal_page_first     o1614
_journal_page_last     o1615
_journal_paper_category     QO
_journal_paper_doi     10.1107/S1600536812018570
_journal_coeditor_code     SU2412
_publ_contact_author_name     'Ren-Wang,Jiang'
_publ_contact_author_address
;
Guangdong Province Key Laboratory of Pharmacodynamic Constituents of
Traditional Chinese Medicine and New Drugs Research
Institute of Traditional Chinese Medicine and Natural Products
Jinan University
Guangzhou 510632
People's Republic of China
;
_publ_contact_author_email     trwjiang@jnu.edu.cn
_publ_contact_author_fax     '8620-85221559'
_publ_contact_author_phone     '8620-85221016'
_publ_section_title
;
14,15-Didehydrohellebrigenin
;
loop_
    _publ_author_name
    _publ_author_address
    'Yu, Tong'
;
Guangdong Province Key Laboratory of Pharmacodynamic Constituents of
Traditional Chinese Medicine and New Drugs Research
Institute of Traditional Chinese Medicine and Natural Products
Jinan University
Guangzhou 510632
People's Republic of China
;
    'Tian, Hai-Yan'
;
Guangdong Province Key Laboratory of Pharmacodynamic Constituents of
Traditional Chinese Medicine and New Drugs Research
Institute of Traditional Chinese Medicine and Natural Products
Jinan University
Guangzhou 510632
People's Republic of China
;
    'Yuan, Xiao-Feng'
;
Guangdong Province Key Laboratory of Pharmacodynamic Constituents of
Traditional Chinese Medicine and New Drugs Research
Institute of Traditional Chinese Medicine and Natural Products
Jinan University
Guangzhou 510632
People's Republic of China
;
    'Hu, Shu-Zhi'
;
Guangdong Province Key Laboratory of Pharmacodynamic Constituents of
Traditional Chinese Medicine and New Drugs Research
Institute of Traditional Chinese Medicine and Natural Products
Jinan University
Guangzhou 510632
People's Republic of China
;
    'Ren-Wang Jiang'
;
Guangdong Province Key Laboratory of Pharmacodynamic Constituents of
Traditional Chinese Medicine and New Drugs Research
Institute of Traditional Chinese Medicine and Natural Products
Jinan University
Guangzhou 510632
People's Republic of China
;
