# Supplementary material for: 14,15-Didehydro­hellebrigenin
Source: Acta Crystallogr Sect E Struct Rep Online. 2012 May 5;68(Pt 6):o1614–5. doi: 10.1107/S1600536812018570 (PMC3379221; doi:10.1107/S1600536812018570)
Supplement: Supplementary file 2 [file e-68-o1614-Isup2.hkl]

# 
# h,k,l, Fc-squared, Fo-squared, sigma(Fo-squared) and status flag 
# 
data_I
_shelx_title ' JRW_YT_5 in P2(1)' 
_shelx_refln_list_code          4 
_shelx_F_calc_maximum       91.62 
_exptl_crystal_F_000       428.00 
_reflns_d_resolution_high  0.8686 
 
loop_ 
 _symmetry_equiv_pos_as_xyz 
 'x, y, z' 
 '-x, y+1/2, -z' 
 
_cell_length_a    10.7628 
_cell_length_b     6.6016 
_cell_length_c    14.6376 
_cell_angle_alpha  90.000 
_cell_angle_beta   94.224 
_cell_angle_gamma  90.000 
 
_shelx_F_squared_multiplier     1.000 
 
loop_ 
 _refln_index_h 
 _refln_index_k 
 _refln_index_l 
 _refln_F_squared_calc 
 _refln_F_squared_meas 
 _refln_F_squared_sigma 
 _refln_observed_status 
   1  -7   0       17.82       22.09      2.40 o 
   2  -7   0        9.57        9.44      1.68 o 
   3  -7   0        6.28        4.24      1.44 o 
   4  -7   0        2.10        2.16      1.04 o 
   0  -6   0       76.30       79.83      4.64 o 
   1  -6   0      100.19      100.23      3.68 o 
   2  -6   0       57.75       64.05      4.64 o 
   3  -6   0      111.49      120.06      6.25 o 
   4  -6   0       57.33       58.84      4.24 o 
   5  -6   0        1.97        2.08      1.44 o 
   6  -6   0        1.65        0.64      0.96 o 
   7  -6   0        4.86        4.24      0.88 o 
   1  -5   0      236.18      250.21      4.56 o 
   2  -5   0      471.89      453.27     13.10 o 
   3  -5   0       28.99       35.78      2.31 o 
   4  -5   0      171.29      183.32      3.89 o 
   5  -5   0       22.40       21.13      1.96 o 
   6  -5   0       22.82       21.77      1.69 o 
   7  -5   0      137.30      138.92      5.45 o 
   8  -5   0       18.80       20.17      2.08 o 
   9  -5   0        1.45        1.28      0.80 o 
   2  -4   0      314.09      310.54      9.15 o 
   3  -4   0      117.05      114.77      2.75 o 
   4  -4   0        1.38        1.96      0.81 o 
   5  -4   0       68.54       61.07      3.96 o 
   6  -4   0      337.97      341.71     10.83 o 
   7  -4   0       35.50       36.10      3.12 o 
   8  -4   0        7.67        7.44      1.76 o 
   9  -4   0        2.41        2.16      1.04 o 
  10  -4   0       23.47       31.70      2.32 o 
   5  -3   0      161.98      157.16      5.45 o 
   6  -3   0      138.21      133.21      3.64 o 
   7  -3   0      366.00      341.08      6.29 o 
   8  -3   0       12.66       13.92      1.44 o 
   9  -3   0        2.79        1.62      0.82 o 
  10  -3   0        0.54        1.00      0.75 o 
  11  -3   0       21.12       23.74      1.35 o 
   3  -2   0       99.59       94.95      3.61 o 
   6  -2   0       36.42       35.74      1.75 o 
   7  -2   0       79.73       84.00      2.92 o 
   8  -2   0      118.82      121.00      3.68 o 
   9  -2   0      129.35      127.76      3.85 o 
  10  -2   0        8.77        7.70      1.13 o 
  11  -2   0        7.75        9.44      1.60 o 
   2  -1   0     2052.34     1957.58     21.00 o 
   3  -1   0      370.72      346.38      7.73 o 
   4  -1   0      423.12      426.93     10.22 o 
   5  -1   0      643.81      657.74     14.67 o 
   6  -1   0      107.37      106.31      6.33 o 
   7  -1   0       58.38       65.55      2.74 o 
   8  -1   0       18.36       21.35      1.52 o 
   9  -1   0        7.27        7.76      1.76 o 
  10  -1   0       21.86       14.01      2.08 o 
  11  -1   0        0.42        1.04      1.04 o 
  12  -1   0        7.29        7.84      1.36 o 
   1   0   0      423.30      383.18      5.57 o 
   2   0   0        3.17        2.88      0.80 o 
   3   0   0       33.82       27.95      2.40 o 
   4   0   0     4146.69     4210.10     47.51 o 
   5   0   0      449.99      485.19     12.87 o 
   6   0   0      500.14      499.15     14.56 o 
   7   0   0       66.75       71.65      4.56 o 
   8   0   0        5.70        6.48      1.36 o 
   9   0   0        5.09        5.28      1.44 o 
  10   0   0       36.35       35.14      2.96 o 
  11   0   0        1.07        0.56      1.12 o 
  12   0   0        4.59        7.84      1.36 o 
   1   1   0     6360.97     6447.34     59.26 o 
   2   1   0     2045.01     1923.74     23.25 o 
   3   1   0      370.02      348.46      8.86 o 
   4   1   0      428.94      449.43     11.43 o 
   5   1   0      639.26      641.42     15.64 o 
   6   1   0      106.77      114.80      7.13 o 
   7   1   0       58.80       60.21      5.76 o 
   8   1   0       19.14       20.97      2.08 o 
   9   1   0        7.32        8.00      1.68 o 
  10   1   0       21.97       17.69      2.16 o 
  11   1   0        0.47        0.56      0.96 o 
  12   1   0        7.60        8.88      1.28 o 
   0   2   0     8206.03     9115.85     80.77 o 
   1   2   0      357.79      393.07      5.18 o 
   2   2   0       92.59       87.29      4.85 o 
   3   2   0       99.10       92.79      4.81 o 
   4   2   0       53.60       52.61      4.08 o 
   5   2   0      261.99      279.01     10.59 o 
   7   2   0       80.27       81.12      6.97 o 
   8   2   0      118.46      132.33      4.73 o 
   1   3   0      417.62      443.66     15.20 o 
   2   3   0      109.41      118.89      5.69 o 
   3   3   0       99.51      106.30      5.53 o 
   4   3   0      147.73      142.17      7.21 o 
   5   3   0      160.64      146.26      8.09 o 
   6   3   0      137.66      130.67      8.49 o 
   0   4   0      110.77      128.74      9.21 o 
   1   4   0      136.35      148.66     11.66 o 
   2   4   0      315.14      319.45     15.49 o 
  -4  -7   1        1.56       -0.32      0.80 o 
  -3  -7   1        2.15        2.00      1.12 o 
  -2  -7   1        1.86        2.56      1.28 o 
  -1  -7   1       65.81       65.58      3.84 o 
   0  -7   1        9.34        8.57      1.56 o 
   1  -7   1       12.99       13.69      1.84 o 
   2  -7   1       10.98       12.40      1.76 o 
   3  -7   1        5.31        4.72      1.36 o 
   4  -7   1        5.03        4.24      1.20 o 
  -7  -6   1        7.29        7.20      1.12 o 
  -6  -6   1        4.38        2.80      1.12 o 
  -5  -6   1       33.21       31.78      3.12 o 
  -4  -6   1        5.14        8.80      2.16 o 
  -3  -6   1       70.18       69.26      4.88 o 
  -2  -6   1       44.93       44.83      4.08 o 
  -1  -6   1        8.25        8.81      1.27 o 
   0  -6   1        7.61        9.15      1.40 o 
   1  -6   1       58.40       61.68      2.91 o 
   2  -6   1      117.97      115.02      6.01 o 
   3  -6   1       36.23       39.86      3.60 o 
   4  -6   1       12.02       11.66      1.41 o 
   5  -6   1        6.25        7.36      1.15 o 
   6  -6   1       10.95       11.25      1.04 o 
   7  -6   1        5.42        6.32      1.04 o 
  -9  -5   1        6.41        7.84      1.28 o 
  -8  -5   1       12.97       13.61      1.76 o 
  -7  -5   1       34.31       36.34      2.88 o 
  -6  -5   1       16.28       17.24      2.76 o 
  -5  -5   1       34.38       39.43      2.36 o 
  -4  -5   1        1.44        1.76      1.84 o 
  -3  -5   1       83.64       98.54      3.59 o 
  -2  -5   1       38.76       38.53      2.29 o 
  -1  -5   1      116.35      115.49      3.96 o 
   0  -5   1       52.22       53.55      2.74 o 
   1  -5   1       29.21       34.84      1.78 o 
   2  -5   1      256.22      250.48      5.85 o 
   3  -5   1       93.55       90.68      3.64 o 
   4  -5   1       93.51       85.74      2.66 o 
   5  -5   1       43.47       39.23      1.89 o 
   6  -5   1       19.39       19.38      1.34 o 
   7  -5   1       26.04       24.01      2.32 o 
   8  -5   1       31.14       34.34      2.56 o 
   9  -5   1        5.71        6.00      1.12 o 
 -10  -4   1       20.98       24.25      2.08 o 
  -9  -4   1        7.02        6.96      1.52 o 
  -8  -4   1       80.24       77.43      4.48 o 
  -7  -4   1      151.12      151.67      6.25 o 
  -6  -4   1       33.08       28.18      2.03 o 
  -5  -4   1        7.56        6.38      1.17 o 
  -4  -4   1       77.91       76.44      4.92 o 
  -3  -4   1      209.00      193.99      4.43 o 
  -2  -4   1       35.58       40.26      3.44 o 
   2  -4   1      556.60      583.91      8.46 o 
   3  -4   1      275.92      267.53      5.22 o 
   4  -4   1       34.49       35.75      2.06 o 
   5  -4   1       48.54       50.05      2.47 o 
   6  -4   1      603.01      585.73     12.55 o 
   7  -4   1      138.25      139.59      3.99 o 
   8  -4   1        2.49        2.14      0.82 o 
   9  -4   1        4.28        3.47      0.88 o 
  10  -4   1       49.07       57.00      2.96 o 
 -11  -3   1        7.20        6.09      0.96 o 
 -10  -3   1       10.80        8.49      1.13 o 
  -9  -3   1       15.09       13.30      1.35 o 
  -8  -3   1       57.89       56.97      2.60 o 
  -7  -3   1       31.54       27.19      1.79 o 
  -6  -3   1        5.93        6.17      0.99 o 
  -5  -3   1        1.66        2.88      1.04 o 
   5  -3   1       10.52       12.23      1.13 o 
   6  -3   1      247.01      232.18      4.90 o 
   7  -3   1        9.14        6.07      1.07 o 
   8  -3   1      158.51      159.14      4.39 o 
   9  -3   1       16.62       16.33      1.52 o 
  10  -3   1        7.25        8.92      1.10 o 
  11  -3   1        0.52        0.35      0.47 o 
 -11  -2   1       10.20        9.84      1.52 o 
 -10  -2   1        2.64        3.28      0.88 o 
  -9  -2   1       14.54       13.24      1.39 o 
  -8  -2   1      141.04      136.66      3.93 o 
  -7  -2   1      168.10      163.51      3.72 o 
  -6  -2   1       29.21       30.82      1.92 o 
   4  -2   1       46.45       44.28      3.20 o 
   6  -2   1      729.84      710.33     12.01 o 
   7  -2   1      115.72      122.53      4.29 o 
   8  -2   1      229.71      239.59      5.49 o 
   9  -2   1       61.31       63.62      2.73 o 
  10  -2   1       96.20      100.13      6.25 o 
  11  -2   1       16.28       15.05      1.92 o 
 -12  -1   1        7.41        7.04      1.36 o 
 -11  -1   1       12.17       11.52      1.76 o 
 -10  -1   1        6.29        5.84      1.60 o 
  -9  -1   1       20.60       15.53      2.16 o 
  -8  -1   1       17.13       16.67      1.41 o 
  -7  -1   1      100.45      102.65      2.55 o 
  -6  -1   1      107.49      108.79      6.25 o 
  -5  -1   1      690.10      750.87     15.57 o 
  -4  -1   1     1073.28      985.39     16.16 o 
  -3  -1   1       63.09       52.79      2.80 o 
  -2  -1   1     2063.03     1918.33     20.15 o 
   2  -1   1      803.31      760.68     11.56 o 
   3  -1   1      155.32      141.76      5.05 o 
   4  -1   1      447.93      445.22     10.87 o 
   5  -1   1      352.59      350.80     10.77 o 
   6  -1   1      255.45      271.82     10.51 o 
   7  -1   1       24.74       22.69      1.33 o 
   8  -1   1      335.80      340.43      5.95 o 
   9  -1   1      185.58      177.28      6.57 o 
  10  -1   1        9.70       12.72      2.08 o 
  11  -1   1        4.48        4.48      1.36 o 
  12  -1   1       26.68       29.22      2.24 o 
 -12   0   1        0.59        0.32      0.88 o 
 -11   0   1        1.23        3.28      1.20 o 
 -10   0   1       23.98       24.33      2.56 o 
  -9   0   1        1.46        1.44      1.04 o 
  -8   0   1        0.44        0.68      1.00 o 
  -7   0   1       33.47       32.75      1.88 o 
  -6   0   1       60.78       56.93      4.80 o 
  -5   0   1      586.99      548.46     13.62 o 
  -4   0   1     2749.17     2620.97     33.13 o 
  -3   0   1       72.26       76.05      3.61 o 
  -2   0   1      214.72      191.10      4.83 o 
  -1   0   1      217.95      212.17      3.96 o 
   0   0   1      389.19      332.31      4.53 o 
   1   0   1      873.93      842.96     10.47 o 
   2   0   1     1925.08     1849.26     21.93 o 
   3   0   1       33.68       33.23      2.56 o 
   4   0   1      511.03      521.66     12.25 o 
   5   0   1      482.05      513.34     13.68 o 
   6   0   1        0.18       -0.80      1.36 o 
   7   0   1       35.95       38.04      2.72 o 
   8   0   1      103.08      106.44      4.57 o 
   9   0   1       24.79       25.37      2.56 o 
  10   0   1      118.87      115.82      5.29 o 
  11   0   1       55.58       53.88      3.36 o 
  12   0   1       61.13       71.82      3.36 o 
 -12   1   1        7.46        7.12      1.28 o 
 -11   1   1       12.23       13.36      1.84 o 
 -10   1   1        6.30        4.96      1.36 o 
  -9   1   1       20.60       21.21      2.24 o 
  -7   1   1      100.54      107.81      7.53 o 
  -6   1   1      108.70      119.61      7.21 o 
  -5   1   1      691.53      752.41     17.10 o 
  -4   1   1     1070.26      957.17     18.11 o 
  -3   1   1       63.01       52.23      3.36 o 
  -2   1   1     2053.69     1925.99     21.90 o 
   0   1   1      710.70      712.31      5.13 o 
   1   1   1      792.68      752.84     10.22 o 
   2   1   1      796.72      775.71     12.45 o 
   3   1   1      155.98      145.62      5.62 o 
   4   1   1      448.64      453.83     11.75 o 
   5   1   1      352.81      360.28     11.65 o 
   6   1   1      254.36      261.86     11.07 o 
   7   1   1       25.20       23.55      1.70 o 
   8   1   1      338.07      350.79      8.27 o 
   9   1   1      185.31      173.91      5.93 o 
  10   1   1        9.48       10.48      1.68 o 
  11   1   1        4.58        3.04      1.04 o 
 -10   2   1        2.64        2.24      1.12 o 
  -9   2   1       14.48       10.24      1.60 o 
  -7   2   1      168.15      167.01     10.02 o 
  -6   2   1       29.11       30.50      4.00 o 
  -5   2   1      325.54      336.77     11.88 o 
  -4   2   1      339.99      341.31     10.77 o 
  -3   2   1       25.00       23.29      2.56 o 
  -2   2   1       31.18       27.15      1.50 o 
  -1   2   1     1169.20     1209.70     17.59 o 
   0   2   1     1701.77     1717.71     11.35 o 
   1   2   1      954.52      971.41     10.97 o 
   2   2   1      392.44      405.37      7.43 o 
   3   2   1        2.57        3.68      1.20 o 
   4   2   1       46.81       48.28      4.00 o 
   5   2   1       70.65       68.55      5.45 o 
   6   2   1      731.61      740.92     19.90 o 
   7   2   1      116.97      130.81      8.81 o 
  -6   3   1        5.69        8.16      2.72 o 
  -5   3   1        1.69        3.52      1.36 o 
  -4   3   1       47.77       39.47      3.92 o 
  -3   3   1       66.08       54.93      4.08 o 
  -2   3   1      703.59      657.76     13.23 o 
  -1   3   1      283.63      241.06     10.60 o 
   0   3   1      258.97      250.07     10.36 o 
   1   3   1      681.54      637.91     15.53 o 
   2   3   1      100.99      126.02      8.65 o 
   3   3   1      160.04      156.63      6.57 o 
   4   3   1      130.50      133.33      6.89 o 
   5   3   1       10.87       14.01      2.72 o 
   6   3   1      246.02      229.36     11.23 o 
  -1   4   1       96.79      108.45      8.33 o 
   0   4   1       87.23       85.14      8.01 o 
   1   4   1       72.06       62.54      7.05 o 
   2   4   1      556.23      586.06     21.88 o 
  -4  -7   2        1.90        2.08      1.28 o 
  -3  -7   2       12.15        9.12      1.76 o 
  -2  -7   2       43.83       51.15      3.52 o 
  -1  -7   2       21.75       25.85      2.56 o 
   0  -7   2       19.45       17.33      1.35 o 
   1  -7   2       15.99       19.37      2.08 o 
   2  -7   2        8.76       11.20      1.68 o 
   3  -7   2        2.35        2.48      1.12 o 
   4  -7   2        2.26        1.28      0.80 o 
  -6  -6   2       12.84       14.09      2.00 o 
  -5  -6   2       28.36       28.73      3.12 o 
  -4  -6   2       54.76       57.24      4.40 o 
  -3  -6   2       58.25       60.52      4.72 o 
  -2  -6   2      253.23      244.01      9.22 o 
  -1  -6   2       36.36       38.19      2.31 o 
   0  -6   2       31.06       33.27      3.64 o 
   1  -6   2       61.65       65.97      4.24 o 
   2  -6   2      120.45      131.77      6.17 o 
   3  -6   2       11.55       11.14      2.04 o 
   4  -6   2       20.23       19.87      2.16 o 
   5  -6   2       17.03       17.45      3.08 o 
   6  -6   2        2.73        2.61      0.84 o 
   7  -6   2        8.10       10.32      1.20 o 
  -9  -5   2        1.87        0.40      0.64 o 
  -8  -5   2       11.11       12.00      1.68 o 
  -7  -5   2       92.70       84.97      4.24 o 
  -6  -5   2      103.72      109.75      3.81 o 
  -5  -5   2       23.22       21.21      1.82 o 
  -4  -5   2       20.62       17.37      2.88 o 
  -3  -5   2      131.25      118.40      6.65 o 
  -2  -5   2       33.71       35.80      3.16 o 
  -1  -5   2       84.93       77.59      4.92 o 
   0  -5   2      109.67      109.25      3.90 o 
   1  -5   2      128.90      130.10      3.34 o 
   2  -5   2      204.44      218.48      8.82 o 
   3  -5   2       50.16       53.75      2.85 o 
   4  -5   2       48.81       49.40      2.06 o 
   5  -5   2       19.56       20.00      1.39 o 
   6  -5   2       29.43       29.56      1.87 o 
   7  -5   2        0.22        0.07      0.77 o 
   8  -5   2       27.07       24.74      5.24 o 
   9  -5   2        8.78        9.12      1.28 o 
 -10  -4   2        1.92        2.72      0.96 o 
  -9  -4   2        1.64        0.32      0.96 o 
  -8  -4   2       33.45       29.46      2.88 o 
  -7  -4   2      168.82      178.13      6.89 o 
  -6  -4   2       45.43       48.45      4.32 o 
  -5  -4   2        1.26        1.98      0.91 o 
  -4  -4   2        4.04        5.88      1.05 o 
  -3  -4   2       11.41       11.52      2.40 o 
  -2  -4   2       23.19       22.65      2.80 o 
  -1  -4   2      370.74      389.39      6.62 o 
   0  -4   2      101.19      104.85      4.25 o 
   1  -4   2      136.28      135.24      3.15 o 
   2  -4   2       44.20       38.84      1.83 o 
   3  -4   2       68.54       70.03      2.60 o 
   4  -4   2      123.45      126.56      4.05 o 
   5  -4   2      173.54      178.20      3.61 o 
   6  -4   2       43.46       44.16      2.29 o 
   7  -4   2       15.46       15.55      1.50 o 
   8  -4   2        1.98        2.36      0.85 o 
   9  -4   2        5.04        6.00      1.36 o 
  10  -4   2        8.40        7.04      1.12 o 
 -11  -3   2        6.65        3.42      1.08 o 
 -10  -3   2       15.42       16.46      1.52 o 
  -9  -3   2        4.14        3.68      0.93 o 
  -8  -3   2       98.48       90.42      3.23 o 
  -7  -3   2       12.80       11.33      0.97 o 
  -6  -3   2      161.63      143.52      4.49 o 
  -5  -3   2       20.98       17.92      1.26 o 
   5  -3   2      972.98     1003.16     10.90 o 
   6  -3   2      114.87      118.87      3.56 o 
   7  -3   2       58.56       54.77      2.55 o 
   8  -3   2      119.92      115.41      3.71 o 
   9  -3   2       74.74       66.84      2.74 o 
  10  -3   2        4.52        4.32      0.86 o 
  11  -3   2        2.47        2.72      0.96 o 
 -11  -2   2        1.88        1.98      0.65 o 
 -10  -2   2       13.55       12.76      1.33 o 
  -9  -2   2        0.38        0.06      0.75 o 
  -8  -2   2        0.06        0.17      0.59 o 
  -7  -2   2        0.90        1.04      0.58 o 
  -6  -2   2       61.88       63.09      2.80 o 
   4  -2   2      334.98      392.56     10.76 o 
   6  -2   2       87.93       94.38      2.92 o 
   7  -2   2      301.51      296.45      5.62 o 
   8  -2   2      236.50      246.62      5.31 o 
   9  -2   2       15.30       13.98      2.00 o 
  10  -2   2        4.40        5.28      1.60 o 
  11  -2   2        0.28        0.24      0.96 o 
 -12  -1   2       13.37       12.48      1.68 o 
 -11  -1   2        6.44        5.60      1.36 o 
 -10  -1   2       70.98       66.38      4.00 o 
  -9  -1   2       71.96       68.26      2.75 o 
  -8  -1   2        2.37        3.60      0.92 o 
  -7  -1   2       39.21       36.13      1.80 o 
  -6  -1   2      458.91      462.52     12.94 o 
  -5  -1   2      864.74      811.91     16.08 o 
  -4  -1   2      298.81      336.48      8.52 o 
  -3  -1   2     1127.58     1112.93     15.48 o 
  -2  -1   2      621.86      533.70      8.02 o 
   2  -1   2      112.79      113.40      4.41 o 
   3  -1   2      574.56      513.82     11.14 o 
   4  -1   2      328.36      349.66     10.13 o 
   5  -1   2      407.46      493.34     13.67 o 
   6  -1   2       73.98       86.81      6.25 o 
   7  -1   2      393.99      411.43      5.87 o 
   8  -1   2      320.90      310.45      8.51 o 
   9  -1   2      122.47      108.78      5.13 o 
  10  -1   2       76.07       69.02      4.16 o 
  11  -1   2        2.13        1.12      1.12 o 
  12  -1   2        6.12        5.20      1.20 o 
 -12   0   2        5.65        8.24      1.36 o 
 -11   0   2        0.38       -0.40      1.12 o 
 -10   0   2       96.61       89.05      4.64 o 
  -9   0   2        0.01        0.80      1.12 o 
  -8   0   2      123.19      118.85      3.77 o 
  -7   0   2        3.64        6.12      1.28 o 
  -6   0   2      385.74      473.87     13.90 o 
  -5   0   2     2872.95     3013.10     39.55 o 
  -4   0   2        3.35        7.44      1.60 o 
  -3   0   2        0.85        4.24      1.12 o 
  -2   0   2      457.94      385.85      7.69 o 
   0   0   2        4.00        0.80      0.48 o 
   1   0   2      472.24      356.29      6.90 o 
   2   0   2      331.19      345.78      7.74 o 
   3   0   2      202.20      164.13      6.02 o 
   4   0   2      144.43      127.17      6.09 o 
   5   0   2       76.74       83.78      5.53 o 
   6   0   2       42.18       54.12      5.04 o 
   7   0   2        9.29        9.70      1.27 o 
   8   0   2      250.31      240.90      6.98 o 
   9   0   2       89.27       92.09      4.48 o 
  10   0   2       60.01       52.92      3.52 o 
  11   0   2        0.04        0.08      1.04 o 
  12   0   2        9.63        8.96      1.28 o 
 -12   1   2       13.30       11.92      1.52 o 
 -11   1   2        6.40        5.44      1.44 o 
 -10   1   2       71.68       80.71      4.24 o 
  -9   1   2       72.08       77.11      4.08 o 
  -7   1   2       38.86       29.70      4.16 o 
  -6   1   2      462.32      464.46     14.63 o 
  -5   1   2      864.01      835.50     18.43 o 
  -4   1   2      295.86      322.17      9.80 o 
  -3   1   2     1124.61     1109.94     12.29 o 
  -2   1   2      622.22      538.81      9.72 o 
  -1   1   2      573.60      524.59      9.09 o 
   0   1   2     8393.31     9458.63     86.85 o 
   1   1   2     1731.50     1650.93     19.15 o 
   2   1   2      112.25      113.71      3.54 o 
   3   1   2      575.71      528.53     11.79 o 
   4   1   2      329.04      357.46     10.77 o 
   5   1   2      410.11      502.43     14.39 o 
   6   1   2       73.84       79.60      6.25 o 
   7   1   2      394.71      421.06      7.42 o 
   8   1   2      322.47      324.42      7.86 o 
   9   1   2      121.71      115.83      4.81 o 
  10   1   2       76.01       74.47      3.84 o 
  11   1   2        2.13        4.56      1.20 o 
 -11   2   2        1.92        0.96      0.80 o 
 -10   2   2       13.59       13.61      1.84 o 
  -7   2   2        0.92        2.48      1.92 o 
  -6   2   2       61.47       66.70      5.76 o 
  -5   2   2       45.83       45.87      4.48 o 
  -4   2   2      225.06      220.72      8.83 o 
  -3   2   2       32.92       29.83      2.16 o 
  -2   2   2     1277.73     1202.57     17.28 o 
  -1   2   2      114.56      133.00      4.65 o 
   0   2   2      693.30      726.20     28.53 o 
   1   2   2     1683.84     1665.50     16.29 o 
   2   2   2     1244.21     1259.03     15.00 o 
   3   2   2     1104.21     1256.47     50.52 o 
   4   2   2      335.32      390.39     11.81 o 
   5   2   2      147.38      154.03      8.17 o 
   6   2   2       89.82       96.91      7.13 o 
  -6   3   2      162.19      157.79      9.46 o 
  -5   3   2       21.21       21.61      3.36 o 
  -4   3   2      112.52      113.28      6.73 o 
  -3   3   2        9.27       11.84      2.08 o 
  -2   3   2       19.74       13.77      2.08 o 
  -1   3   2      867.26      917.84     20.62 o 
   0   3   2      813.05      928.56     16.16 o 
   1   3   2      791.28      798.74     12.39 o 
   2   3   2      689.91      748.74     12.87 o 
   3   3   2      458.89      500.80     18.98 o 
   4   3   2      285.91      292.66     10.43 o 
   5   3   2      972.26      990.05     22.45 o 
   6   3   2      116.46      110.94      7.85 o 
   0   4   2      100.36       91.15      8.65 o 
   1   4   2      135.68      132.77     10.42 o 
   2   4   2       44.36       31.86      5.44 o 
  -4  -7   3       23.29       23.93      2.24 o 
  -3  -7   3        5.24        3.84      1.28 o 
  -2  -7   3       15.49       15.61      2.16 o 
  -1  -7   3        3.48        4.26      0.84 o 
   0  -7   3        6.71        7.44      1.36 o 
   1  -7   3        5.21        3.28      1.04 o 
   2  -7   3        1.28        1.60      0.96 o 
   3  -7   3        2.28        1.36      0.88 o 
   4  -7   3       22.19       20.97      1.76 o 
  -6  -6   3       19.62       22.09      2.48 o 
  -5  -6   3        3.74        3.36      1.68 o 
  -4  -6   3        4.61        4.00      1.92 o 
  -3  -6   3       17.80       17.93      2.96 o 
  -2  -6   3       10.66       10.16      2.40 o 
  -1  -6   3       55.95       57.42      4.36 o 
   0  -6   3       11.43       10.49      1.48 o 
   1  -6   3        0.81        0.40      1.28 o 
   2  -6   3       62.78       67.29      3.09 o 
   3  -6   3       51.94       59.52      2.86 o 
   4  -6   3       10.32       13.33      1.44 o 
   5  -6   3        1.47        1.41      0.76 o 
   6  -6   3        4.20        6.35      1.06 o 
  -9  -5   3        0.93        2.48      0.88 o 
  -8  -5   3       32.99       32.10      2.48 o 
  -7  -5   3        1.28        1.29      0.86 o 
  -6  -5   3       20.72       25.23      1.94 o 
  -5  -5   3        8.32        6.41      1.84 o 
  -4  -5   3       54.01       52.28      4.64 o 
  -3  -5   3       32.39       31.94      3.76 o 
  -2  -5   3      113.42       97.91      3.54 o 
  -1  -5   3       61.69       66.31      3.02 o 
   0  -5   3       20.21       21.75      1.90 o 
   1  -5   3       29.27       30.51      1.93 o 
   2  -5   3       14.59       16.64      1.67 o 
   3  -5   3       24.83       25.02      1.47 o 
   4  -5   3       80.30       82.81      2.61 o 
   5  -5   3        4.29        3.44      0.81 o 
   6  -5   3       40.18       37.86      2.01 o 
   7  -5   3       42.69       40.57      5.84 o 
   8  -5   3        1.04        0.96      0.64 o 
 -10  -4   3        4.20        2.56      0.88 o 
  -9  -4   3        0.07        0.48      0.96 o 
  -8  -4   3       37.63       42.26      3.36 o 
  -7  -4   3       33.08       31.22      3.04 o 
  -6  -4   3        9.51        9.27      1.38 o 
  -5  -4   3        4.62        2.45      1.52 o 
  -4  -4   3       33.83       33.29      2.15 o 
  -3  -4   3      118.08      104.46      6.01 o 
  -2  -4   3       72.61       70.09      3.10 o 
  -1  -4   3      135.31      146.06      2.81 o 
   0  -4   3       29.66       33.71      1.60 o 
   1  -4   3      193.76      224.90      6.94 o 
   2  -4   3      103.59      107.05      2.67 o 
   3  -4   3       66.50       66.28      2.22 o 
   4  -4   3      150.79      149.50      3.95 o 
   5  -4   3      100.26       97.94      3.26 o 
   6  -4   3       40.33       42.19      3.20 o 
   7  -4   3        0.53        0.32      1.12 o 
   8  -4   3        8.49        8.32      1.60 o 
   9  -4   3        4.90        5.76      1.20 o 
  10  -4   3       14.51       18.09      1.60 o 
 -11  -3   3        3.54        2.32      0.80 o 
 -10  -3   3        3.65        5.09      0.93 o 
  -9  -3   3       11.51       12.70      1.68 o 
  -8  -3   3       49.96       50.19      3.76 o 
  -7  -3   3       60.82       61.65      3.20 o 
  -6  -3   3       76.32       79.19      3.36 o 
  -5  -3   3        3.25        3.60      0.80 o 
   4  -3   3       45.15       46.35      2.72 o 
   5  -3   3      178.92      170.93      4.02 o 
   6  -3   3       10.97        9.71      2.04 o 
   7  -3   3       79.24       77.46      3.00 o 
   8  -3   3       65.19       69.41      3.04 o 
   9  -3   3        5.50        5.93      1.04 o 
  10  -3   3        7.47        5.76      0.90 o 
 -11  -2   3       14.54       12.49      1.16 o 
 -10  -2   3        3.77        1.74      0.84 o 
  -9  -2   3       34.48       34.18      2.06 o 
  -8  -2   3      211.58      216.57      4.56 o 
  -7  -2   3       70.34       66.58      2.32 o 
  -6  -2   3      251.19      246.36      4.20 o 
   6  -2   3       14.78       11.08      1.13 o 
   7  -2   3      275.70      275.30      5.41 o 
   8  -2   3      169.78      164.00      5.65 o 
   9  -2   3      158.52      151.16      4.08 o 
  10  -2   3       22.88       27.05      2.64 o 
  11  -2   3        0.45        0.72      0.96 o 
 -12  -1   3        0.70        1.44      0.88 o 
 -11  -1   3        6.79        3.84      1.28 o 
 -10  -1   3       16.05       11.04      1.84 o 
  -9  -1   3       14.02       13.37      1.92 o 
  -8  -1   3       81.67       83.00      2.74 o 
  -7  -1   3        1.41        1.44      0.88 o 
  -6  -1   3      205.04      228.13      8.90 o 
  -5  -1   3      182.54      180.50      7.06 o 
  -4  -1   3      293.98      312.78      8.35 o 
  -3  -1   3      243.57      240.47      6.34 o 
  -2  -1   3       77.67       69.39      3.21 o 
  -1  -1   3      641.63      631.18      9.48 o 
   0  -1   3     4924.13     5113.36     47.36 o 
   1  -1   3     1151.85     1059.75     13.01 o 
   3  -1   3      288.02      281.87      8.76 o 
   4  -1   3      445.15      443.57     12.31 o 
   5  -1   3      196.31      233.19      9.70 o 
   6  -1   3      112.75       95.19      3.39 o 
   7  -1   3      253.40      272.32      5.59 o 
   8  -1   3      192.71      202.54      6.81 o 
   9  -1   3      146.69      145.89      5.93 o 
  10  -1   3       52.11       49.07      3.52 o 
  11  -1   3        1.85        0.80      1.04 o 
 -12   0   3        0.04       -0.72      1.04 o 
 -11   0   3        0.31       -0.24      1.20 o 
 -10   0   3        3.55        1.92      1.28 o 
  -9   0   3       41.19       52.51      3.44 o 
  -8   0   3       76.95       79.03      3.52 o 
  -7   0   3        9.27       12.11      1.20 o 
  -6   0   3      132.35      112.98      6.73 o 
  -5   0   3      478.29      585.39     14.40 o 
  -4   0   3       67.00       59.27      3.92 o 
  -3   0   3      904.83      734.46     13.56 o 
  -2   0   3       89.00      131.87      4.65 o 
  -1   0   3      151.60      100.32      3.69 o 
   0   0   3     1965.90     1653.08     19.84 o 
   1   0   3        0.21        3.67      0.69 o 
   2   0   3      418.39      441.52      9.92 o 
   3   0   3      145.37      140.03      6.10 o 
   4   0   3       77.26       74.73      4.97 o 
   5   0   3       89.66       93.56      6.17 o 
   6   0   3       39.22       45.87      4.88 o 
   7   0   3       84.54       80.81      3.32 o 
   8   0   3        0.77        0.48      0.96 o 
   9   0   3        6.47        6.00      1.60 o 
  10   0   3        0.46        0.72      1.12 o 
  11   0   3        0.00       -0.56      0.96 o 
 -12   1   3        0.70        0.64      0.80 o 
 -11   1   3        6.76        4.40      1.36 o 
 -10   1   3       15.77       12.16      2.00 o 
  -7   1   3        1.42        4.40      2.08 o 
  -6   1   3      206.11      240.72     10.74 o 
  -5   1   3      182.41      186.59      8.42 o 
  -4   1   3      292.89      302.87      6.73 o 
  -3   1   3      244.38      253.48      7.63 o 
  -2   1   3       77.11       68.67      3.61 o 
  -1   1   3      642.57      645.38     11.51 o 
   0   1   3     4933.17     5123.07     52.12 o 
   1   1   3     1148.57     1047.99     15.05 o 
   2   1   3     1013.04     1017.52     12.66 o 
   3   1   3      292.41      291.05      8.92 o 
   4   1   3      445.72      448.64     12.63 o 
   5   1   3      194.38      233.19     10.02 o 
   6   1   3      113.46       89.96      6.81 o 
   7   1   3      253.59      261.77      5.77 o 
   8   1   3      193.19      191.24      6.01 o 
   9   1   3      146.00      141.57      5.29 o 
 -11   2   3       14.54       15.37      1.84 o 
 -10   2   3        3.75        1.60      1.04 o 
  -5   2   3      214.21      246.93     10.59 o 
  -4   2   3       43.67       48.71      2.84 o 
  -3   2   3       89.33       82.51      4.57 o 
  -2   2   3      227.42      255.11      7.55 o 
  -1   2   3      450.63      415.35      9.83 o 
   0   2   3      153.59      142.05      5.53 o 
   1   2   3     1628.16     1605.60     15.04 o 
   2   2   3      338.57      358.03      7.49 o 
   3   2   3     2043.95     2126.14     23.64 o 
   4   2   3      797.27      830.20     18.40 o 
   5   2   3       92.85       91.63      6.57 o 
   6   2   3       14.59       11.92      3.04 o 
  -6   3   3       76.01       96.25      7.45 o 
  -5   3   3        3.44        5.36      2.00 o 
  -4   3   3      253.25      247.56     10.27 o 
  -3   3   3       35.17       40.67      3.84 o 
  -2   3   3       96.35       79.07      4.33 o 
  -1   3   3       99.10      103.10      4.97 o 
   0   3   3      266.69      233.90      7.79 o 
   1   3   3     1077.13     1141.99     16.42 o 
   2   3   3      180.26      192.69      7.42 o 
   3   3   3      319.97      356.86     16.46 o 
   5   3   3      178.00      158.46      8.66 o 
   0   4   3       29.69       29.78      5.12 o 
   1   4   3      192.92      222.06     13.79 o 
   2   4   3      104.10       96.60      9.45 o 
   3   4   3       65.67       71.26      8.17 o 
  -4  -7   4        5.47        3.92      1.20 o 
  -3  -7   4        1.68       -0.24      1.04 o 
  -2  -7   4       14.39       14.01      2.00 o 
  -1  -7   4       11.99       13.69      1.17 o 
   0  -7   4       13.45       14.01      1.60 o 
   1  -7   4       10.45       11.68      1.52 o 
   2  -7   4        2.45        2.56      0.96 o 
   3  -7   4        0.46        0.48      0.72 o 
  -6  -6   4        6.28        4.96      1.52 o 
  -5  -6   4       16.51       18.01      2.64 o 
  -4  -6   4        2.81        3.84      1.84 o 
  -3  -6   4      120.40      106.94      6.33 o 
  -2  -6   4       11.11        9.48      1.22 o 
  -1  -6   4        0.15        1.06      1.32 o 
   0  -6   4       21.12       22.24      1.86 o 
   1  -6   4       45.71       38.82      3.20 o 
   2  -6   4       10.99       14.27      1.58 o 
   3  -6   4        4.05        4.00      1.06 o 
   4  -6   4        1.20        1.16      1.04 o 
   5  -6   4       24.61       28.91      2.15 o 
   6  -6   4        4.60        6.72      1.36 o 
  -9  -5   4        2.99        2.08      0.88 o 
  -8  -5   4        0.15       -0.64      0.88 o 
  -7  -5   4       54.33       59.07      2.63 o 
  -6  -5   4        0.58        0.73      0.87 o 
  -5  -5   4        0.86       -1.52      1.76 o 
  -4  -5   4       48.41       42.35      4.40 o 
  -3  -5   4       20.63       17.93      3.12 o 
  -2  -5   4       13.93       11.19      1.36 o 
  -1  -5   4       92.22      104.03      3.77 o 
   0  -5   4       36.84       37.59      1.90 o 
   1  -5   4       38.18       41.47      2.40 o 
   2  -5   4      109.50      125.68      4.19 o 
   3  -5   4       16.49       15.63      1.21 o 
   4  -5   4       11.32       10.57      1.06 o 
   5  -5   4        9.58        9.18      1.02 o 
   6  -5   4       30.84       27.96      2.72 o 
   7  -5   4       22.67       22.34      1.72 o 
   8  -5   4        1.99        2.65      1.08 o 
 -10  -4   4        1.14       -0.16      0.72 o 
  -9  -4   4        1.84        2.08      1.12 o 
  -8  -4   4        6.02        7.20      1.68 o 
  -7  -4   4      128.83      126.17      5.69 o 
  -6  -4   4       54.36       49.80      2.77 o 
  -5  -4   4       31.40       31.86      3.68 o 
  -4  -4   4       91.67      102.43      6.33 o 
  -3  -4   4       21.71       23.13      3.28 o 
  -2  -4   4      182.15      170.87      5.03 o 
  -1  -4   4       39.40       39.57      1.54 o 
   0  -4   4      108.61      110.14      2.54 o 
   1  -4   4       72.27       78.71      3.53 o 
   2  -4   4      116.35      115.96      2.82 o 
   3  -4   4       49.96       53.24      2.59 o 
   4  -4   4        8.30       11.17      1.12 o 
   5  -4   4       29.15       28.00      2.48 o 
   6  -4   4       27.58       27.93      2.64 o 
   7  -4   4       17.12       14.25      2.00 o 
   8  -4   4       30.26       28.73      2.48 o 
   9  -4   4        8.95        7.44      1.28 o 
 -11  -3   4        0.44        0.32      0.72 o 
 -10  -3   4        3.33        5.60      1.36 o 
  -9  -3   4       71.53       67.82      4.32 o 
  -8  -3   4       54.37       52.12      3.04 o 
  -7  -3   4       41.39       40.66      2.64 o 
  -6  -3   4       31.02       29.14      1.78 o 
  -5  -3   4       57.91       55.66      4.88 o 
  -4  -3   4       13.25       17.53      2.64 o 
   4  -3   4      282.29      326.77      4.42 o 
   5  -3   4        7.36        6.26      2.08 o 
   6  -3   4       28.21       24.86      1.73 o 
   7  -3   4       15.05       16.18      1.76 o 
   8  -3   4        9.73       10.30      1.30 o 
   9  -3   4       13.96       12.40      1.31 o 
  10  -3   4       11.47       14.25      1.44 o 
 -11  -2   4        3.63        3.63      0.74 o 
 -10  -2   4        5.18        4.36      0.96 o 
  -9  -2   4       97.65       96.88      3.11 o 
  -8  -2   4      114.63      101.80      3.92 o 
  -7  -2   4       61.98       63.64      2.29 o 
  -6  -2   4       20.14       22.36      1.27 o 
   5  -2   4      177.48      191.59      3.99 o 
   6  -2   4       61.85       69.06      2.58 o 
   7  -2   4        4.33        3.33      0.90 o 
   8  -2   4       50.44       45.16      2.25 o 
   9  -2   4       17.62       18.48      1.52 o 
  10  -2   4       57.56       53.24      3.52 o 
  11  -2   4       11.00       10.64      1.60 o 
 -12  -1   4        3.69        3.52      0.96 o 
 -11  -1   4        4.72        4.16      1.28 o 
 -10  -1   4       41.72       55.02      3.56 o 
  -9  -1   4      102.82       93.43      3.09 o 
  -8  -1   4       75.40       80.21      2.74 o 
  -7  -1   4       34.37       30.66      2.24 o 
  -6  -1   4        4.26        8.00      1.12 o 
  -5  -1   4      132.98      143.28      6.41 o 
  -4  -1   4       10.43       12.00      1.76 o 
  -2  -1   4       62.34       57.91      3.20 o 
  -1  -1   4     2007.32     1813.82     21.59 o 
   0  -1   4       98.01       73.27      2.97 o 
   1  -1   4      534.09      561.31      9.53 o 
   3  -1   4      245.26      295.90      9.79 o 
   4  -1   4      274.18      302.95     10.84 o 
   5  -1   4       39.12       35.54      4.16 o 
   6  -1   4       42.64       42.77      1.71 o 
   7  -1   4       45.34       47.08      2.75 o 
   8  -1   4       67.70       66.54      4.00 o 
   9  -1   4       58.12       54.12      3.76 o 
  10  -1   4       31.08       30.18      2.80 o 
  11  -1   4       36.29       41.46      2.80 o 
 -12   0   4        1.92        2.24      0.88 o 
 -11   0   4        0.12        0.96      1.04 o 
 -10   0   4        6.03        3.68      1.36 o 
  -9   0   4        0.13        2.72      1.04 o 
  -8   0   4       10.25        9.12      1.36 o 
  -7   0   4        0.01       -0.63      1.60 o 
  -6   0   4       20.67       26.09      3.44 o 
  -5   0   4      283.45      314.51     10.60 o 
  -4   0   4       75.90       70.09      4.49 o 
  -3   0   4       68.63       71.69      4.17 o 
  -2   0   4      535.60      449.57      9.85 o 
  -1   0   4      213.14      218.07      6.27 o 
   0   0   4     1978.70     1815.35     23.19 o 
   1   0   4      686.45      692.61      8.50 o 
   2   0   4       10.85       16.09      2.24 o 
   3   0   4       15.60       18.25      2.56 o 
   4   0   4      360.94      329.02     11.25 o 
   5   0   4       85.41       94.11      6.57 o 
   6   0   4       82.90       79.36      6.57 o 
   7   0   4       25.60       21.56      1.82 o 
   8   0   4      235.47      225.47      6.90 o 
   9   0   4      233.80      212.70      6.98 o 
  10   0   4        4.29        3.52      1.20 o 
  11   0   4        0.12       -0.40      0.80 o 
 -12   1   4        3.67        3.60      1.04 o 
 -11   1   4        4.63        4.40      1.28 o 
 -10   1   4       41.63       58.20      3.68 o 
  -7   1   4       34.07       32.34      4.40 o 
  -6   1   4        4.45        7.44      2.32 o 
  -5   1   4      133.10      141.12      7.61 o 
  -4   1   4       10.50       10.80      2.08 o 
  -3   1   4      754.33      701.24     14.55 o 
  -2   1   4       61.37       62.80      3.84 o 
  -1   1   4     2010.11     1799.09     24.74 o 
   0   1   4       97.50       74.47      4.01 o 
   1   1   4      534.97      534.60      8.03 o 
   2   1   4      290.15      228.79      5.84 o 
   3   1   4      244.83      292.77      9.63 o 
   4   1   4      276.02      295.98     10.84 o 
   5   1   4       38.45       36.02      4.32 o 
   6   1   4       42.00       42.67      5.20 o 
 -11   2   4        3.67        5.68      1.28 o 
 -10   2   4        5.13        5.92      1.52 o 
  -6   2   4       20.16       21.77      3.92 o 
  -5   2   4        6.04        8.80      2.24 o 
  -4   2   4       94.43       83.87      5.29 o 
  -3   2   4      195.39      181.43      7.30 o 
  -2   2   4      790.25      717.71     14.79 o 
  -1   2   4      201.55      192.58      7.06 o 
   0   2   4      279.16      304.85      9.16 o 
   1   2   4      391.86      411.80      7.09 o 
   2   2   4     1559.49     1688.88     15.93 o 
   3   2   4      307.70      344.94      8.56 o 
   4   2   4      181.82      175.02      8.42 o 
   5   2   4      177.99      184.20      9.62 o 
   6   2   4       61.59       65.41      6.57 o 
 -10   3   4        3.18        6.08      1.28 o 
  -5   3   4       58.04       50.36      5.28 o 
  -4   3   4       13.09       12.24      2.64 o 
  -3   3   4       16.59       12.09      2.16 o 
  -2   3   4      129.54      121.72      5.93 o 
  -1   3   4      124.56      146.64      6.57 o 
   0   3   4      966.05     1024.21     19.41 o 
   1   3   4      373.69      383.06      9.53 o 
   2   3   4      512.83      542.93     23.93 o 
   3   3   4      556.03      620.77     13.77 o 
   0   4   4      109.79      105.74      9.85 o 
   1   4   4       72.26       79.99      8.65 o 
   2   4   4      116.88      106.30     10.09 o 
  -3  -7   5        5.69        4.24      1.36 o 
  -2  -7   5        1.63        1.12      1.20 o 
  -1  -7   5        6.52        4.93      0.77 o 
   0  -7   5        2.61        1.60      0.88 o 
   1  -7   5        3.12        2.24      0.96 o 
   2  -7   5       16.71       19.37      1.76 o 
  -6  -6   5       24.92       23.45      2.48 o 
  -5  -6   5       18.83       16.41      2.40 o 
  -4  -6   5        4.80        4.80      1.92 o 
  -3  -6   5       20.16       17.93      2.88 o 
  -2  -6   5       14.83       18.76      1.60 o 
  -1  -6   5       41.28       43.64      3.68 o 
   0  -6   5       20.65       21.81      3.24 o 
   1  -6   5       35.50       36.34      2.96 o 
   2  -6   5        2.83        4.36      1.11 o 
   3  -6   5        1.52        0.67      0.79 o 
   4  -6   5        7.49        9.10      1.17 o 
   5  -6   5        2.63        3.67      0.78 o 
   6  -6   5       12.37       12.88      1.68 o 
  -8  -5   5       15.35       14.73      1.68 o 
  -7  -5   5       45.34       46.74      2.32 o 
  -6  -5   5        5.29        4.39      1.04 o 
  -5  -5   5       17.50       16.81      3.04 o 
  -4  -5   5       13.12        8.96      2.56 o 
  -3  -5   5       54.55       55.00      5.04 o 
  -2  -5   5       38.02       37.64      2.32 o 
  -1  -5   5       38.56       44.05      4.28 o 
   0  -5   5       17.51       19.16      1.30 o 
   1  -5   5       13.78       17.94      1.47 o 
   2  -5   5       43.22       43.36      2.17 o 
   3  -5   5       11.74       13.90      1.16 o 
   4  -5   5       15.00       18.99      1.46 o 
   5  -5   5        5.73        5.49      0.82 o 
   6  -5   5       22.46       18.48      4.40 o 
   7  -5   5        0.90        1.48      0.73 o 
   8  -5   5       12.28       14.42      2.04 o 
 -10  -4   5        4.14        5.68      1.04 o 
  -9  -4   5        0.07        0.32      0.96 o 
  -8  -4   5        9.76       11.52      1.92 o 
  -7  -4   5       74.69       72.35      2.30 o 
  -6  -4   5       48.46       50.75      4.48 o 
  -5  -4   5        5.51        6.40      2.24 o 
  -4  -4   5       35.54       32.18      3.76 o 
  -3  -4   5        8.50        9.84      2.56 o 
  -2  -4   5       26.82       26.77      1.58 o 
  -1  -4   5       14.06       13.57      1.04 o 
   0  -4   5       30.97       31.49      1.45 o 
   1  -4   5       32.21       28.53      1.25 o 
   2  -4   5       17.98       21.62      1.33 o 
   3  -4   5       11.33       14.61      1.16 o 
   4  -4   5       47.22       53.48      2.07 o 
   5  -4   5        0.25        0.02      0.65 o 
   6  -4   5       31.88       22.89      2.40 o 
   7  -4   5        7.50        7.20      1.52 o 
   8  -4   5       24.52       26.25      2.24 o 
   9  -4   5       14.69       12.81      1.44 o 
 -10  -3   5        2.32        1.12      1.04 o 
  -9  -3   5       30.63       32.34      2.96 o 
  -8  -3   5       60.73       59.81      3.28 o 
  -7  -3   5       11.06        9.92      1.44 o 
  -6  -3   5       44.40       44.81      2.25 o 
  -5  -3   5        4.92        4.28      0.85 o 
  -4  -3   5      137.54      112.49      3.61 o 
   3  -3   5       60.03       66.64      2.01 o 
   4  -3   5        3.78        6.46      0.80 o 
   5  -3   5      101.28       98.96      3.22 o 
   6  -3   5       19.75       21.99      1.66 o 
   7  -3   5       86.87       84.06      3.16 o 
   8  -3   5       15.87       15.44      1.49 o 
   9  -3   5       70.72       71.66      3.44 o 
  10  -3   5       12.26       14.36      1.76 o 
 -11  -2   5       13.90       11.48      1.20 o 
 -10  -2   5       42.43       39.81      2.07 o 
  -9  -2   5       42.59       42.54      2.07 o 
  -8  -2   5       93.86       93.00      3.84 o 
  -7  -2   5       52.57       48.14      2.04 o 
  -6  -2   5       26.93       24.49      1.92 o 
  -5  -2   5       87.95       79.21      3.20 o 
   5  -2   5      142.38      147.63      3.59 o 
   6  -2   5       88.48       84.36      2.85 o 
   7  -2   5       39.03       41.47      2.14 o 
   8  -2   5      154.03      157.46      4.77 o 
   9  -2   5       22.36       24.65      2.64 o 
  10  -2   5        8.71        9.12      1.68 o 
  11  -2   5        5.35        6.80      1.04 o 
 -11  -1   5       12.34       10.08      1.68 o 
 -10  -1   5       35.07       31.22      2.64 o 
  -9  -1   5       83.41       85.66      2.94 o 
  -8  -1   5       96.12      103.39      4.32 o 
  -7  -1   5       28.11       28.49      2.24 o 
  -6  -1   5       15.90       17.21      1.60 o 
  -5  -1   5       59.00       65.02      4.48 o 
  -4  -1   5       92.30       82.51      4.57 o 
  -3  -1   5      309.75      292.97      8.84 o 
  -2  -1   5      304.45      236.01      7.15 o 
  -1  -1   5      615.69      500.69     10.09 o 
   0  -1   5      515.89      569.84     10.56 o 
   1  -1   5      527.22      592.98     11.21 o 
   2  -1   5     1296.33     1341.18     19.77 o 
   5  -1   5       79.79       70.55      6.09 o 
   6  -1   5       16.30       12.32      1.05 o 
   7  -1   5      200.78      210.82      6.89 o 
   8  -1   5       48.94       47.07      3.36 o 
   9  -1   5      144.66      146.13      5.93 o 
  10  -1   5        9.75        8.88      1.60 o 
  11  -1   5        1.79        1.68      0.58 o 
 -12   0   5        1.67        2.40      0.88 o 
 -11   0   5        0.77       -0.80      1.12 o 
 -10   0   5       35.92       41.46      3.12 o 
  -9   0   5       38.47       38.66      2.72 o 
  -8   0   5      340.90      349.50      7.94 o 
  -7   0   5       19.08       20.45      1.59 o 
  -6   0   5      156.11      160.64      4.03 o 
  -5   0   5        8.79        6.96      1.92 o 
  -4   0   5       15.26       17.21      2.48 o 
  -3   0   5      278.14      291.55      9.08 o 
  -2   0   5      174.90      135.42      5.62 o 
  -1   0   5     1112.47     1022.15     16.94 o 
   0   0   5      231.63      221.36      6.99 o 
   1   0   5      519.98      508.42      7.68 o 
   2   0   5       54.71       44.05      3.44 o 
   3   0   5       41.36       36.59      3.76 o 
   4   0   5       14.46       24.81      3.36 o 
   5   0   5       48.27       68.85      5.84 o 
   6   0   5        6.71        4.56      0.99 o 
   7   0   5       36.20       39.54      2.88 o 
   8   0   5      146.18      135.08      5.37 o 
   9   0   5       35.35       36.90      2.80 o 
  10   0   5       62.15       63.81      3.60 o 
  11   0   5        4.19        2.48      0.72 o 
 -11   1   5       12.20       12.16      1.76 o 
  -7   1   5       27.44       24.49      3.92 o 
  -6   1   5       16.02       12.17      2.80 o 
  -5   1   5       59.00       64.43      3.76 o 
  -4   1   5       91.76       88.84      5.53 o 
  -3   1   5      308.96      286.95      9.48 o 
  -2   1   5      304.33      245.65      8.36 o 
  -1   1   5      613.49      524.73     12.27 o 
   0   1   5      515.72      569.52     12.90 o 
   1   1   5      527.18      596.20     13.63 o 
   2   1   5     1293.53     1315.35     17.80 o 
   3   1   5      274.02      310.37     10.68 o 
   4   1   5      161.69      182.12      8.90 o 
   5   1   5       80.15       76.08      6.33 o 
   6   1   5       16.32       14.41      3.20 o 
 -11   2   5       13.87       14.09      1.68 o 
  -6   2   5       26.58       22.57      3.76 o 
  -5   2   5       88.51       84.47      4.45 o 
  -4   2   5      112.38      118.97      6.81 o 
  -3   2   5      411.26      421.79     12.22 o 
  -2   2   5      220.79      174.90      7.54 o 
  -1   2   5        5.33        3.60      1.36 o 
   0   2   5       69.07       61.43      4.40 o 
   1   2   5      571.15      587.79     14.58 o 
   2   2   5      599.69      602.83      9.14 o 
   3   2   5       29.95       29.29      2.72 o 
   4   2   5        9.43       12.96      2.48 o 
   5   2   5      141.78      139.90      8.65 o 
  11   2   5        5.30        6.96      1.04 o 
 -10   3   5        2.33        3.84      1.04 o 
  -5   3   5        4.73        3.76      2.00 o 
  -4   3   5      138.04      123.34      5.18 o 
  -3   3   5       34.66       34.98      3.60 o 
  -2   3   5      386.50      370.82     11.57 o 
  -1   3   5      118.22      127.95      6.73 o 
   0   3   5      252.06      253.53      9.71 o 
   1   3   5       27.97       23.68      2.61 o 
   2   3   5      122.39      127.12      6.02 o 
   3   3   5       60.43       61.57      4.52 o 
   4   3   5        3.73        3.84      2.00 o 
   0   4   5       31.30       22.57      5.20 o 
   1   4   5       32.02       26.81      5.44 o 
   0  -7   6        5.74        7.44      1.12 o 
   1  -7   6        5.23        6.96      1.12 o 
  -6  -6   6        1.43        0.24      0.96 o 
  -5  -6   6       26.18       22.97      2.80 o 
  -4  -6   6       20.31       27.69      3.20 o 
  -3  -6   6       17.74       16.09      2.80 o 
  -2  -6   6       25.92       27.23      1.77 o 
  -1  -6   6       14.85       11.25      1.33 o 
   0  -6   6       16.22       15.60      1.58 o 
   1  -6   6       43.24       47.31      3.20 o 
   2  -6   6        7.22        5.73      1.80 o 
   3  -6   6        3.55        2.10      0.83 o 
   4  -6   6        7.01        8.45      1.52 o 
   5  -6   6        2.70        2.66      0.68 o 
  -8  -5   6       51.53       50.44      2.72 o 
  -7  -5   6        2.35        0.07      1.36 o 
  -6  -5   6       19.68       17.06      1.54 o 
  -5  -5   6       55.14       58.60      4.88 o 
  -4  -5   6       85.42       87.04      6.17 o 
  -3  -5   6      137.69      120.81      7.37 o 
  -2  -5   6      108.59      108.04      7.69 o 
  -1  -5   6       31.36       29.65      1.87 o 
   0  -5   6       10.06       10.67      1.07 o 
   1  -5   6       62.98       60.37      2.47 o 
   2  -5   6       87.74      103.00      3.23 o 
   3  -5   6        6.94        8.41      1.21 o 
   4  -5   6       22.23       20.13      1.32 o 
   5  -5   6        5.04        4.30      1.13 o 
   6  -5   6       18.88       25.00      5.04 o 
   7  -5   6        3.20        2.48      1.20 o 
  -9  -4   6       11.88        9.68      1.60 o 
  -8  -4   6       36.95       28.26      2.64 o 
  -7  -4   6      219.96      244.24      6.73 o 
  -6  -4   6        0.76        1.04      1.76 o 
  -5  -4   6       12.69       11.68      2.64 o 
  -4  -4   6       73.20       71.66      5.52 o 
  -3  -4   6       58.01       58.00      2.53 o 
  -2  -4   6        3.73        6.51      0.98 o 
  -1  -4   6        9.24        7.62      0.86 o 
   0  -4   6      299.35      298.92      4.45 o 
   1  -4   6       68.13       76.35      2.55 o 
   2  -4   6       34.12       33.15      1.45 o 
   3  -4   6       11.51       12.44      1.11 o 
   4  -4   6      125.87      123.45      3.65 o 
   5  -4   6        9.49       10.32      1.68 o 
   6  -4   6       23.95       20.97      2.24 o 
   7  -4   6        9.65        8.64      1.52 o 
   8  -4   6       10.46        9.68      1.44 o 
 -10  -3   6       15.60       15.85      1.92 o 
  -9  -3   6       20.31       21.13      1.54 o 
  -8  -3   6      182.41      178.88      5.69 o 
  -7  -3   6      197.71      205.43      6.09 o 
  -6  -3   6       16.54       15.32      1.92 o 
  -5  -3   6       34.38       32.26      2.16 o 
  -4  -3   6       79.68       71.67      3.04 o 
  -3  -3   6        4.39        5.21      0.68 o 
   1  -3   6       68.94       77.24      2.80 o 
   2  -3   6       69.60       78.81      2.16 o 
   3  -3   6        8.66       11.02      1.77 o 
   4  -3   6       82.45       88.74      4.04 o 
   5  -3   6      105.15      113.57      4.73 o 
   6  -3   6      105.39      109.40      4.81 o 
   7  -3   6       16.91       20.65      2.16 o 
   8  -3   6       43.96       42.43      2.88 o 
   9  -3   6        4.49        6.75      0.82 o 
  10  -3   6       22.25       23.29      1.60 o 
 -11  -2   6        8.34        9.04      1.44 o 
 -10  -2   6       26.90       24.79      1.88 o 
  -9  -2   6      161.26      168.58     11.26 o 
  -8  -2   6       41.54       44.59      3.04 o 
  -7  -2   6       72.09       73.90      3.68 o 
  -6  -2   6       10.31        7.60      1.20 o 
  -5  -2   6        3.52        3.60      0.88 o 
   4  -2   6       69.25       74.50      2.48 o 
   5  -2   6        6.38        7.53      1.64 o 
   6  -2   6       26.81       30.00      1.84 o 
   7  -2   6        8.31       10.52      1.25 o 
   8  -2   6       52.73       49.73      2.36 o 
   9  -2   6       15.94       12.73      2.08 o 
  10  -2   6        8.55        8.08      1.28 o 
 -11  -1   6        3.52        4.88      1.28 o 
 -10  -1   6       20.59       21.37      1.50 o 
  -9  -1   6       38.35       42.72      3.04 o 
  -8  -1   6        7.70        5.60      1.36 o 
  -7  -1   6       28.77       26.41      2.24 o 
  -6  -1   6       75.89       77.75      3.36 o 
  -3  -1   6      213.35      228.06      8.18 o 
  -2  -1   6      762.73      805.52     15.43 o 
  -1  -1   6       42.90       43.96      3.12 o 
   0  -1   6       11.01        9.76      1.52 o 
   1  -1   6      210.61      233.64      7.30 o 
   2  -1   6      257.67      267.12      8.35 o 
   3  -1   6      132.77      124.53      6.09 o 
   5  -1   6       17.24       16.59      1.17 o 
   6  -1   6      441.11      467.82      6.69 o 
   7  -1   6      209.54      212.03      7.13 o 
   8  -1   6      155.65      158.48      6.17 o 
   9  -1   6        9.19        9.44      1.76 o 
  10  -1   6        5.88        7.40      1.32 o 
  11  -1   6       19.92       18.25      1.52 o 
 -11   0   6        3.46        1.92      1.04 o 
 -10   0   6       21.99       17.05      2.08 o 
  -9   0   6       83.48       96.01      4.16 o 
  -8   0   6       84.05       92.57      4.00 o 
  -7   0   6        2.55        0.00      3.20 o 
  -6   0   6       11.00       11.09      2.64 o 
  -5   0   6      356.60      381.14     12.93 o 
  -4   0   6       64.58       73.75      5.21 o 
  -3   0   6     1874.76     1840.25     28.30 o 
  -2   0   6      494.11      453.63     11.60 o 
  -1   0   6     4428.49     4817.34     53.87 o 
   0   0   6        0.81        1.04      1.36 o 
   1   0   6       21.12       23.93      2.72 o 
   2   0   6      731.34      687.50     15.58 o 
   3   0   6       37.32       22.10      2.88 o 
   4   0   6      567.90      570.60     17.23 o 
   5   0   6       11.99        7.36      2.48 o 
   6   0   6      260.81      249.77      5.97 o 
   7   0   6       96.11       96.58      4.40 o 
   8   0   6      262.61      256.22      7.46 o 
   9   0   6       34.52       26.49      2.48 o 
  10   0   6       10.85       10.00      1.36 o 
  11   0   6        6.92        7.76      1.04 o 
 -11   1   6        3.57        3.68      1.28 o 
  -6   1   6       75.96       79.12      6.81 o 
  -5   1   6       82.93       76.40      6.01 o 
  -4   1   6       54.67       70.38      5.36 o 
  -3   1   6      211.26      219.63      8.82 o 
  -2   1   6      762.96      828.30     17.37 o 
  -1   1   6       42.39       32.43      3.36 o 
   0   1   6       10.93        9.68      2.00 o 
   1   1   6      211.46      226.98      8.83 o 
   2   1   6      257.51      278.09      7.44 o 
   3   1   6      132.14      117.39      4.99 o 
   4   1   6       66.85       65.90      5.85 o 
   5   1   6       16.92       15.53      1.36 o 
   6   1   6      440.72      477.01      8.43 o 
   7   1   6      209.28      206.98      5.53 o 
   8   1   6      155.79      164.73      4.97 o 
  10   1   6        5.86        6.08      1.04 o 
 -11   2   6        8.32        9.20      1.44 o 
  -5   2   6        3.56        2.60      1.26 o 
  -4   2   6       81.72       88.09      6.17 o 
  -3   2   6      203.04      223.49      9.54 o 
  -2   2   6      417.60      450.81     13.26 o 
  -1   2   6      246.35      217.38      8.91 o 
   0   2   6       77.84       74.97      5.29 o 
   1   2   6       88.22       80.82      5.69 o 
   2   2   6      223.21      214.49      8.46 o 
   3   2   6       10.04        8.93      1.43 o 
   4   2   6       69.07       75.21      4.47 o 
   5   2   6        6.37        5.60      2.80 o 
  10   2   6        8.55        8.00      1.20 o 
  -4   3   6       78.99       79.12      5.93 o 
  -3   3   6        4.32        3.60      1.68 o 
  -2   3   6       13.48       13.29      2.48 o 
  -1   3   6       60.69       77.75      5.60 o 
   0   3   6      106.51      124.48      7.29 o 
   1   3   6       69.43       82.07      6.93 o 
   2   3   6       69.52       68.23      5.61 o 
   3   3   6        8.63        9.01      2.04 o 
  10   3   6       22.19       24.73      1.68 o 
   9   4   6        1.83        2.40      0.72 o 
  -5  -6   7        6.40        7.44      1.76 o 
  -4  -6   7       21.63       17.77      2.64 o 
  -3  -6   7       17.93       14.01      2.48 o 
  -2  -6   7        4.08        4.22      0.90 o 
  -1  -6   7        0.21       -0.35      0.77 o 
   0  -6   7        4.42        4.00      1.04 o 
   1  -6   7        4.14        2.48      1.04 o 
   2  -6   7       14.66       11.20      1.60 o 
   3  -6   7        1.68        1.94      0.71 o 
   4  -6   7        6.83        7.14      0.94 o 
   5  -6   7       19.21       16.65      1.92 o 
  -7  -5   7       20.39       18.76      1.48 o 
  -6  -5   7        5.86        5.92      1.92 o 
  -5  -5   7       15.84       19.37      3.12 o 
  -4  -5   7       28.54       27.69      3.84 o 
  -3  -5   7       23.87       21.46      1.70 o 
  -2  -5   7       18.50       16.24      1.42 o 
  -1  -5   7       15.21       15.21      1.44 o 
   0  -5   7      102.01      111.03      4.16 o 
   1  -5   7      143.94      141.08      3.68 o 
   2  -5   7       17.25       17.16      2.20 o 
   3  -5   7       20.79       16.58      1.42 o 
   4  -5   7        8.35        8.41      1.09 o 
   5  -5   7       11.87       11.50      1.23 o 
   6  -5   7       15.73       13.37      2.08 o 
   7  -5   7       16.39       14.73      1.92 o 
  -9  -4   7       45.06       38.67      2.72 o 
  -8  -4   7       90.28       83.73      6.01 o 
  -7  -4   7        9.95        9.64      1.16 o 
  -6  -4   7       13.87       12.64      2.80 o 
  -5  -4   7       13.75        9.60      2.56 o 
  -4  -4   7        7.98        7.84      2.72 o 
  -3  -4   7       24.00       20.89      1.67 o 
  -2  -4   7        2.57        3.06      0.86 o 
  -1  -4   7        0.48        1.61      0.63 o 
   0  -4   7       17.21       19.09      1.26 o 
   1  -4   7       40.20       38.63      1.89 o 
   2  -4   7      117.34      113.23      3.22 o 
   3  -4   7        5.65        9.81      1.39 o 
   4  -4   7       23.79       26.48      2.11 o 
   5  -4   7      150.08      145.82      5.05 o 
   6  -4   7       39.77       38.10      2.88 o 
   7  -4   7        0.79        0.88      0.96 o 
 -10  -3   7        0.78        0.32      0.88 o 
  -9  -3   7       28.63       30.10      2.24 o 
  -8  -3   7       37.07       40.90      2.72 o 
  -7  -3   7       13.74       12.25      1.39 o 
  -6  -3   7       25.24       24.47      2.52 o 
  -5  -3   7       11.88       12.80      1.52 o 
  -4  -3   7       41.74       40.35      2.32 o 
  -3  -3   7       25.13       25.49      1.44 o 
  -2  -3   7       25.72       27.44      1.21 o 
  -1  -3   7        3.57        3.23      1.00 o 
   0  -3   7       29.98       29.77      1.81 o 
   1  -3   7       34.63       42.58      3.40 o 
   2  -3   7      153.83      156.70      4.15 o 
   3  -3   7       67.49       71.47      3.69 o 
   4  -3   7        7.17        8.02      0.74 o 
   5  -3   7       94.71      102.47      2.98 o 
   6  -3   7       94.73       94.85      2.95 o 
   7  -3   7        5.38        7.39      0.99 o 
   8  -3   7        6.28        5.32      0.82 o 
   9  -3   7        2.80        2.32      0.80 o 
 -10  -2   7        1.95        1.60      0.88 o 
  -9  -2   7       42.02       40.66      2.88 o 
  -8  -2   7        8.38       12.48      1.84 o 
  -7  -2   7        7.40        8.08      1.52 o 
  -6  -2   7       76.07       72.47      3.52 o 
  -5  -2   7      103.77      100.92      3.84 o 
  -4  -2   7       22.14       26.57      1.84 o 
   3  -2   7        9.25        7.93      0.79 o 
   4  -2   7       11.40       13.30      0.95 o 
   5  -2   7       33.85       38.42      2.64 o 
   6  -2   7       12.96       16.49      1.84 o 
   7  -2   7      337.45      352.35      8.27 o 
   8  -2   7       51.07       52.38      2.12 o 
   9  -2   7       16.46       17.37      1.76 o 
  10  -2   7       20.22       18.33      1.60 o 
 -11  -1   7        3.88        2.72      0.96 o 
 -10  -1   7       23.80       25.34      1.58 o 
  -9  -1   7        6.11        6.79      1.02 o 
  -8  -1   7       67.29       73.42      3.84 o 
  -7  -1   7       23.94       29.13      2.40 o 
  -6  -1   7      309.75      319.44      7.46 o 
  -5  -1   7       70.23       69.90      2.96 o 
  -3  -1   7       29.00       34.02      3.44 o 
  -2  -1   7      913.66      909.52     17.70 o 
  -1  -1   7     1244.35     1321.15     21.34 o 
   0  -1   7      111.79      134.61      5.93 o 
   1  -1   7      239.15      264.86      8.59 o 
   2  -1   7      149.18      163.34      6.97 o 
   4  -1   7       43.20       46.79      1.47 o 
   5  -1   7       11.20       11.70      1.48 o 
   6  -1   7      163.17      171.72      6.17 o 
   7  -1   7       28.86       31.54      2.88 o 
   8  -1   7       39.38       38.18      3.12 o 
   9  -1   7        4.31        4.60      0.91 o 
  10  -1   7        1.39       -0.16      0.80 o 
 -11   0   7        1.17       -0.64      0.80 o 
 -10   0   7        1.29        2.21      0.71 o 
  -9   0   7       25.74       25.13      2.32 o 
  -8   0   7      132.98      154.13      5.37 o 
  -7   0   7        0.01       -0.16      0.88 o 
  -6   0   7       15.72       13.03      0.98 o 
  -5   0   7      547.69      504.00     21.80 o 
  -4   0   7       21.43       10.08      2.32 o 
  -3   0   7      322.92      334.30     11.16 o 
  -2   0   7      301.91      320.15     10.36 o 
  -1   0   7     2842.01     3041.97     40.02 o 
   0   0   7      162.13      168.05      7.30 o 
   1   0   7      500.46      501.27     13.44 o 
   2   0   7      162.25      151.11      7.46 o 
   3   0   7      504.18      541.20     15.44 o 
   4   0   7        8.81       14.29      1.56 o 
   5   0   7       18.99       19.86      1.11 o 
   6   0   7       75.52       78.71      2.41 o 
   7   0   7      277.25      287.72      6.10 o 
   8   0   7       66.54       72.57      2.40 o 
   9   0   7        0.14       -0.40      0.80 o 
  10   0   7       23.95       28.41      2.00 o 
 -11   1   7        3.82        2.24      1.04 o 
  -6   1   7      309.22      331.31      6.58 o 
  -5   1   7       69.88       67.02      5.77 o 
  -4   1   7       55.33       60.21      5.20 o 
  -3   1   7       29.40       34.34      3.76 o 
  -2   1   7      912.25      911.04     19.88 o 
  -1   1   7     1243.07     1294.19     24.27 o 
   0   1   7      111.28      135.01      7.13 o 
   1   1   7      238.68      267.78      7.64 o 
   2   1   7      150.27      170.88      8.58 o 
   3   1   7      131.87      135.02      8.01 o 
   4   1   7       42.46       44.03      2.16 o 
   5   1   7       11.05       11.42      1.68 o 
   6   1   7      163.78      177.50      5.05 o 
   7   1   7       29.42       25.85      2.08 o 
   8   1   7       39.14       37.43      1.75 o 
   9   1   7        4.27        3.60      0.96 o 
  10   1   7        1.34        1.04      0.64 o 
 -11   2   7        1.34        2.40      1.04 o 
  -5   2   7      103.15      101.00      7.37 o 
  -4   2   7       21.62       23.93      3.60 o 
  -3   2   7       95.19      110.85      7.05 o 
  -2   2   7       18.91       17.69      2.88 o 
  -1   2   7       47.96       43.71      4.40 o 
   0   2   7       83.31       78.33      5.85 o 
   1   2   7        0.30        1.52      1.64 o 
   2   2   7      227.53      233.98      8.28 o 
   3   2   7        9.21        7.00      2.88 o 
   4   2   7       11.48        8.08      2.80 o 
   9   2   7       16.61       17.29      1.68 o 
  10   2   7       20.18       19.21      1.52 o 
  -4   3   7       41.45       39.94      4.56 o 
  -3   3   7       25.14       24.89      3.60 o 
  -2   3   7       25.47       27.53      3.52 o 
  -1   3   7        3.49        6.16      2.08 o 
   0   3   7       29.65       32.10      4.08 o 
   1   3   7       34.51       37.15      3.73 o 
   2   3   7      154.03      156.30      4.56 o 
   3   3   7       66.87       70.75      2.70 o 
   8   3   7        6.19        6.16      1.28 o 
   9   3   7        2.74        2.00      0.80 o 
   5   4   7      150.20      146.30      4.65 o 
   6   4   7       40.41       38.58      2.40 o 
   7   4   7        0.80        0.00      0.72 o 
   8   4   7        1.92        1.28      0.64 o 
  -5  -6   8       29.59       30.42      2.80 o 
  -4  -6   8       20.37       22.57      2.72 o 
  -3  -6   8       54.31       42.11      3.68 o 
  -2  -6   8       10.87       11.31      2.04 o 
  -1  -6   8        5.13        4.18      1.32 o 
   0  -6   8       16.59       18.89      1.84 o 
   1  -6   8       34.58       40.10      2.64 o 
   2  -6   8       13.42       14.89      1.68 o 
   3  -6   8        1.89        0.48      0.72 o 
   4  -6   8        2.94        3.93      0.69 o 
  -7  -5   8       41.89       32.58      2.88 o 
  -6  -5   8       20.95       17.13      2.64 o 
  -5  -5   8        2.44        1.52      1.84 o 
  -4  -5   8      153.84      150.47      8.01 o 
  -3  -5   8        9.79        9.44      2.80 o 
  -2  -5   8        0.93        0.36      0.80 o 
  -1  -5   8        8.45       10.33      1.30 o 
   0  -5   8      130.48      133.09      4.52 o 
   1  -5   8      157.33      177.05      4.05 o 
   2  -5   8        4.77        3.44      0.89 o 
   3  -5   8        2.68        2.15      0.81 o 
   4  -5   8       28.86       24.74      1.69 o 
   5  -5   8        1.51        1.28      1.20 o 
   6  -5   8        9.67        6.40      1.44 o 
  -9  -4   8       55.15       63.33      3.12 o 
  -8  -4   8       76.51       70.45      2.72 o 
  -7  -4   8        7.20        6.64      0.93 o 
  -6  -4   8       43.60       31.70      3.84 o 
  -5  -4   8       12.87       14.97      3.12 o 
  -4  -4   8       99.14      112.60      7.13 o 
  -3  -4   8       18.78       21.04      1.73 o 
  -2  -4   8      102.56       97.44      4.49 o 
  -1  -4   8       91.93       88.14      3.25 o 
   0  -4   8       34.34       28.20      1.63 o 
   1  -4   8       59.54       58.67      2.33 o 
   2  -4   8       65.04       60.89      2.41 o 
   3  -4   8        4.07        5.83      2.68 o 
   4  -4   8       60.01       64.65      2.84 o 
   5  -4   8       11.30       13.60      2.64 o 
 -10  -3   8        8.17       12.16      1.60 o 
  -9  -3   8       24.73       22.89      1.92 o 
  -8  -3   8        6.83        7.68      1.36 o 
  -7  -3   8       34.53       30.25      1.98 o 
  -6  -3   8       19.41       24.28      1.78 o 
  -5  -3   8        8.94        6.96      1.20 o 
  -4  -3   8       11.86       11.60      1.44 o 
  -3  -3   8       26.24       27.45      2.00 o 
  -2  -3   8        7.09        6.16      0.74 o 
  -1  -3   8       38.40       36.58      2.48 o 
   0  -3   8      259.06      271.99      5.65 o 
   1  -3   8      571.12      647.00      9.15 o 
   2  -3   8       94.81       86.00      3.28 o 
   3  -3   8       31.83       35.34      2.11 o 
   4  -3   8      135.35      138.20      3.80 o 
   5  -3   8       43.93       40.29      1.90 o 
   6  -3   8      174.22      172.93      5.29 o 
   7  -3   8        2.38        1.44      0.88 o 
   8  -3   8       14.46       13.29      1.52 o 
   9  -3   8       11.63       11.60      1.20 o 
 -10  -2   8        2.01        1.28      0.88 o 
  -9  -2   8       14.75       18.73      2.00 o 
  -8  -2   8        0.66       -0.56      0.96 o 
  -7  -2   8       96.25      114.76      4.81 o 
  -6  -2   8       83.42       80.64      3.84 o 
  -5  -2   8        3.16        2.16      0.96 o 
  -4  -2   8        2.29        2.00      0.72 o 
  -3  -2   8       18.39       19.13      1.68 o 
  -2  -2   8        5.25        3.36      0.80 o 
  -1  -2   8       15.34       16.33      1.52 o 
   0  -2   8      195.35      206.93      5.29 o 
   1  -2   8      284.90      290.63      6.34 o 
   2  -2   8      412.70      416.46      5.33 o 
   3  -2   8       18.18       18.86      1.13 o 
   4  -2   8       35.97       32.74      2.24 o 
   5  -2   8       14.06       14.70      1.21 o 
   6  -2   8        3.54        3.68      1.12 o 
   7  -2   8      176.07      163.72      5.53 o 
   8  -2   8       14.30       11.20      1.60 o 
   9  -2   8        8.05        5.44      1.12 o 
 -10  -1   8       32.41       44.55      4.96 o 
  -9  -1   8       19.56       21.46      1.52 o 
  -8  -1   8       45.10       48.91      3.20 o 
  -7  -1   8      170.81      161.15      5.61 o 
  -6  -1   8      387.98      380.85      5.95 o 
  -5  -1   8      283.00      285.60      6.58 o 
  -4  -1   8       59.02       66.99      2.53 o 
  -3  -1   8      604.46      685.27     16.74 o 
  -2  -1   8       76.48       83.69      5.37 o 
  -1  -1   8      118.29      105.60      5.69 o 
   0  -1   8       69.65       69.75      4.64 o 
   3  -1   8       77.19       74.03      2.04 o 
   4  -1   8        9.57        9.50      0.86 o 
   5  -1   8        8.54        9.47      0.90 o 
   6  -1   8      130.57      142.91      5.05 o 
   7  -1   8       10.98       12.88      1.76 o 
   8  -1   8       22.03       22.89      2.16 o 
   9  -1   8        3.52        2.56      1.12 o 
  10  -1   8        2.89        2.80      0.80 o 
 -11   0   8        2.29        3.92      1.04 o 
 -10   0   8        2.12        5.55      0.84 o 
  -9   0   8       28.49       26.57      2.24 o 
  -8   0   8      154.93      176.91      5.77 o 
  -7   0   8      115.63      127.76      4.81 o 
  -6   0   8      899.33      941.45      9.16 o 
  -5   0   8        0.58        0.66      1.36 o 
  -4   0   8       78.60       94.73      2.92 o 
  -3   0   8        1.57        4.88      1.76 o 
  -2   0   8     1533.34     1670.28     28.45 o 
  -1   0   8       28.28       31.78      3.52 o 
   0   0   8       13.05        5.36      1.68 o 
   1   0   8      220.03      211.91      9.14 o 
   2   0   8      123.19      128.35      7.45 o 
   3   0   8       15.23       17.40      1.05 o 
   4   0   8       23.40       25.37      1.22 o 
   5   0   8       14.69       15.07      1.04 o 
   6   0   8       50.56       50.53      2.01 o 
   7   0   8       30.78       41.81      3.56 o 
   8   0   8      133.65      139.76      3.30 o 
   9   0   8       11.95       11.28      1.44 o 
  10   0   8        5.82        4.96      0.88 o 
 -11   1   8        3.26        4.96      1.12 o 
  -6   1   8      387.65      399.51      8.03 o 
  -5   1   8      281.80      316.32     13.16 o 
  -4   1   8       58.39       70.06      5.92 o 
  -3   1   8      604.98      686.96     18.43 o 
  -2   1   8       75.90       86.57      6.17 o 
  -1   1   8      117.22      110.56      6.89 o 
   0   1   8       69.65       73.91      5.69 o 
   1   1   8       84.70       58.79      5.21 o 
   2   1   8       11.83        7.76      2.24 o 
   3   1   8       77.75       76.95      2.25 o 
   4   1   8        9.66       10.00      0.93 o 
   5   1   8        8.37        9.52      0.93 o 
   6   1   8      129.74      146.32      3.42 o 
   7   1   8       10.99       12.24      1.16 o 
   8   1   8       21.81       22.62      1.35 o 
   9   1   8        3.45        2.72      0.88 o 
  10   1   8        2.77        2.16      0.72 o 
  -4   2   8        2.29        1.28      1.36 o 
  -3   2   8       18.56       22.49      3.52 o 
  -2   2   8        5.18        4.96      1.92 o 
  -1   2   8       15.65       15.61      2.96 o 
   0   2   8      194.18      211.17     10.34 o 
   1   2   8      287.86      289.15      9.46 o 
   2   2   8      415.83      421.46     12.65 o 
   3   2   8       17.85       20.57      1.68 o 
   4   2   8       36.10       34.82      2.32 o 
   5   2   8       14.40       14.57      1.76 o 
   6   2   8        3.71        2.72      1.12 o 
   7   2   8      175.38      180.71      5.77 o 
   8   2   8       14.19       10.64      1.52 o 
   9   2   8        8.02        7.28      1.20 o 
  -2   3   8        6.91        9.20      2.48 o 
  -1   3   8       38.24       32.98      4.48 o 
   0   3   8      259.01      267.89     12.19 o 
   1   3   8      572.97      608.52     15.15 o 
   2   3   8       94.61       92.18      3.28 o 
   3   3   8       31.80       38.74      2.32 o 
   4   3   8      135.37      138.27      4.57 o 
   5   3   8       44.60       40.43      2.64 o 
   6   3   8      173.09      169.25      5.45 o 
   7   3   8        2.36        1.84      0.96 o 
   8   3   8       14.35       12.72      1.52 o 
   9   3   8       11.54       13.12      1.36 o 
   5   4   8       11.42       15.69      1.60 o 
   6   4   8       12.93       18.01      1.68 o 
   7   4   8       17.37       16.17      1.60 o 
   8   4   8       10.00       10.72      1.12 o 
  -4  -6   9       43.87       47.47      3.52 o 
  -3  -6   9        2.60        2.56      1.52 o 
  -2  -6   9       17.86       11.44      2.08 o 
  -1  -6   9       11.60        9.44      1.92 o 
   0  -6   9       22.02       26.81      2.08 o 
   1  -6   9       15.68       16.33      1.60 o 
   2  -6   9        2.93        2.64      0.80 o 
   3  -6   9        6.97        5.68      1.04 o 
  -6  -5   9       21.38       23.85      2.80 o 
  -5  -5   9       53.11       50.68      4.24 o 
  -4  -5   9       58.93       52.20      4.72 o 
  -3  -5   9       20.39       18.49      3.36 o 
  -2  -5   9       23.85       25.85      1.84 o 
  -1  -5   9       53.95       51.85      2.32 o 
   0  -5   9       47.23       42.35      4.00 o 
   1  -5   9        2.60        3.12      0.81 o 
   2  -5   9        2.95        1.31      0.67 o 
   3  -5   9        4.48        3.66      0.80 o 
   4  -5   9        0.49        0.65      0.76 o 
   5  -5   9       22.86       17.77      2.08 o 
  -8  -4   9       11.59       13.41      1.76 o 
  -7  -4   9        4.43        4.39      0.79 o 
  -6  -4   9       16.81       17.61      3.12 o 
  -5  -4   9        0.25       -0.96      2.00 o 
  -4  -4   9       18.19       15.29      3.28 o 
  -3  -4   9       28.26       20.09      3.68 o 
  -2  -4   9       83.40       90.16      3.33 o 
  -1  -4   9       27.39       27.25      1.78 o 
   0  -4   9      328.34      341.59      6.97 o 
   1  -4   9       90.82       85.39      2.76 o 
   2  -4   9      132.43      136.64      3.50 o 
   3  -4   9       36.86       40.86      1.97 o 
   4  -4   9       71.05       66.98      4.76 o 
   5  -4   9       37.95       27.70      3.28 o 
  -9  -3   9       10.87        8.56      1.20 o 
  -8  -3   9        2.15        1.04      0.80 o 
  -7  -3   9        4.13        3.83      0.92 o 
  -6  -3   9        3.11        3.12      0.96 o 
  -5  -3   9        1.84        0.56      0.72 o 
  -4  -3   9      104.48      102.44      4.16 o 
  -3  -3   9       36.85       34.90      2.40 o 
  -2  -3   9       47.12       52.27      2.28 o 
  -1  -3   9      241.09      249.27      4.00 o 
   0  -3   9      556.36      524.11     11.14 o 
   1  -3   9       89.85       88.61      5.77 o 
   2  -3   9      200.76      224.11      6.01 o 
   3  -3   9       71.29       67.62      2.90 o 
   4  -3   9       79.64       79.32      2.90 o 
   5  -3   9       52.14       58.84      3.04 o 
   6  -3   9       62.86       60.53      3.12 o 
   7  -3   9       22.67       19.21      1.76 o 
   8  -3   9       18.81       18.33      1.52 o 
 -10  -2   9        5.24        4.96      1.04 o 
  -9  -2   9        0.83        1.60      0.96 o 
  -8  -2   9       10.05        9.28      1.60 o 
  -7  -2   9       39.69       44.91      3.04 o 
  -6  -2   9       27.00       20.89      2.08 o 
  -5  -2   9        9.36       11.52      1.52 o 
  -4  -2   9       94.91       95.78      3.84 o 
  -3  -2   9       55.23       53.88      2.80 o 
  -2  -2   9      116.11      111.59      3.85 o 
  -1  -2   9       50.11       58.52      2.72 o 
   0  -2   9      159.92      167.71      3.36 o 
   1  -2   9        8.52        7.97      0.81 o 
   2  -2   9      462.65      502.10     13.58 o 
   3  -2   9      143.92      152.15      4.65 o 
   4  -2   9       22.09       18.89      1.84 o 
   5  -2   9        6.39        6.88      1.28 o 
   6  -2   9      327.41      354.97      8.18 o 
   7  -2   9       40.90       36.34      2.64 o 
   8  -2   9       11.15       10.08      1.44 o 
   9  -2   9       19.87       19.69      1.68 o 
 -10  -1   9       12.53       11.68      1.05 o 
  -9  -1   9       13.51       12.68      1.19 o 
  -8  -1   9        0.35        0.16      0.80 o 
  -7  -1   9      184.83      210.70      6.57 o 
  -6  -1   9      135.57      133.39      3.48 o 
  -5  -1   9       27.36       24.57      2.08 o 
  -4  -1   9       36.36       37.20      2.04 o 
  -3  -1   9       11.71       12.57      2.48 o 
  -2  -1   9        7.31       12.61      1.14 o 
  -1  -1   9      343.01      349.16      6.74 o 
   0  -1   9      133.55      130.04      3.85 o 
   1  -1   9      137.34      126.44      3.85 o 
   2  -1   9      262.66      265.51      4.17 o 
   3  -1   9       74.91       76.02      2.23 o 
   4  -1   9       12.20       11.50      1.00 o 
   5  -1   9       38.52       39.34      1.74 o 
   6  -1   9       41.98       37.06      2.72 o 
   7  -1   9      453.42      443.37      9.48 o 
   8  -1   9       11.47       12.24      1.60 o 
   9  -1   9       36.93       37.06      2.32 o 
 -10   0   9        2.98        2.84      0.71 o 
  -9   0   9        1.46        0.64      0.80 o 
  -8   0   9        0.06        0.80      0.88 o 
  -7   0   9       12.94       10.24      1.52 o 
  -6   0   9      343.06      382.89      8.11 o 
  -5   0   9       13.48       14.01      1.52 o 
  -4   0   9       55.32       53.82      3.16 o 
  -3   0   9      131.27      143.45      4.65 o 
  -2   0   9      216.14      229.43      4.69 o 
  -1   0   9       31.64       18.09      2.96 o 
   0   0   9       27.56       34.26      3.92 o 
   1   0   9       30.51       35.61      4.88 o 
   2   0   9       15.73       16.15      1.30 o 
   3   0   9       19.87       15.97      1.33 o 
   4   0   9        8.63        7.71      0.87 o 
   5   0   9        5.66        6.38      0.85 o 
   6   0   9      131.99      147.72      3.51 o 
   7   0   9        5.78        5.61      0.88 o 
   8   0   9       10.80       12.37      1.07 o 
   9   0   9        2.04        3.84      0.96 o 
  -6   1   9      135.41      135.15      4.65 o 
  -4   1   9       36.39       38.38      1.91 o 
  -3   1   9       11.42       15.20      2.68 o 
  -2   1   9        7.38        8.52      0.96 o 
  -1   1   9      341.01      351.11      8.47 o 
   0   1   9      135.52      131.44      3.97 o 
   1   1   9      138.20      129.18      4.33 o 
   2   1   9      261.90      263.17      5.39 o 
   3   1   9       74.61       74.43      2.12 o 
   4   1   9       12.59       14.75      1.10 o 
   5   1   9       38.95       40.58      2.84 o 
   6   1   9       42.23       37.74      1.78 o 
   7   1   9      453.73      441.37      6.33 o 
   8   1   9       11.14       11.28      0.99 o 
   9   1   9       37.02       37.86      2.16 o 
  -3   2   9       56.07       53.88      5.76 o 
  -2   2   9      116.28      125.52      8.25 o 
  -1   2   9       49.64       54.56      2.21 o 
   0   2   9      159.74      162.55      4.09 o 
   1   2   9        8.27        6.67      0.95 o 
   2   2   9      464.66      512.36     12.33 o 
   3   2   9      143.66      147.02      4.65 o 
   4   2   9       21.95       21.29      1.92 o 
   5   2   9        6.38        8.08      1.44 o 
   6   2   9      328.31      342.61      8.18 o 
   7   2   9       40.31       38.34      2.64 o 
   8   2   9       10.92       10.88      1.44 o 
   9   2   9       19.92       19.37      1.60 o 
   2   3   9      200.66      221.47      5.53 o 
   3   3   9       70.90       67.58      3.12 o 
   4   3   9       79.78       81.84      3.60 o 
   5   3   9       52.54       57.48      3.12 o 
   6   3   9       62.83       58.85      3.12 o 
   7   3   9       23.05       18.57      1.76 o 
   8   3   9       18.59       19.85      1.68 o 
   5   4   9       37.90       33.62      2.16 o 
   6   4   9       17.46       19.53      1.68 o 
   7   4   9       10.72       10.32      1.20 o 
  -6  -5  10        7.51        8.16      1.76 o 
  -5  -5  10       27.03       25.69      3.04 o 
  -4  -5  10        5.94        5.60      2.08 o 
  -3  -5  10        2.38        0.48      1.84 o 
  -2  -5  10        2.78        2.60      1.24 o 
  -1  -5  10        5.72        3.72      1.47 o 
   0  -5  10       13.76       12.13      1.45 o 
   1  -5  10        3.52        4.20      1.24 o 
   2  -5  10       10.97       13.48      2.05 o 
   3  -5  10       19.31       17.36      1.88 o 
   4  -5  10        2.98        1.20      1.04 o 
  -7  -4  10       11.83       12.08      2.16 o 
  -6  -4  10        5.34        8.00      2.48 o 
  -5  -4  10        5.58        2.88      2.24 o 
  -4  -4  10       15.41       13.53      3.28 o 
  -3  -4  10        4.22        6.24      2.64 o 
  -2  -4  10       32.20       30.93      2.76 o 
  -1  -4  10       48.86       44.39      3.25 o 
   0  -4  10       36.20       35.87      2.06 o 
   1  -4  10       48.74       55.35      3.80 o 
   2  -4  10        4.09        3.14      1.80 o 
   3  -4  10        2.74        2.48      0.74 o 
   4  -4  10        0.05        0.97      0.98 o 
   5  -4  10       12.36       10.40      1.84 o 
   6  -4  10       12.16        9.20      1.76 o 
  -9  -3  10       11.25       15.45      1.44 o 
  -8  -3  10        0.10       -0.48      0.72 o 
  -7  -3  10        2.81        3.24      0.91 o 
  -6  -3  10       37.52       31.22      2.40 o 
  -5  -3  10       30.62       29.86      2.32 o 
  -4  -3  10       16.09       14.41      1.76 o 
  -3  -3  10       67.16       65.73      2.84 o 
  -2  -3  10        3.75        3.65      1.04 o 
  -1  -3  10      385.13      402.36      6.87 o 
   0  -3  10      256.30      255.33     10.26 o 
   1  -3  10      260.03      278.88      6.08 o 
   2  -3  10      360.15      353.22      8.27 o 
   3  -3  10       28.97       28.17      3.92 o 
   4  -3  10       16.04       15.66      1.56 o 
   5  -3  10        6.68        6.08      1.28 o 
   6  -3  10        7.09        5.68      1.12 o 
   7  -3  10        8.39        8.08      1.20 o 
  -9  -2  10       15.94       19.69      1.84 o 
  -8  -2  10        0.07        0.56      0.80 o 
  -7  -2  10       22.46       16.73      1.92 o 
  -6  -2  10       11.90       10.16      1.60 o 
  -5  -2  10      224.75      220.95      6.33 o 
  -4  -2  10       25.90       23.45      2.08 o 
  -3  -2  10       22.03       27.69      2.16 o 
  -2  -2  10      158.45      143.19      4.65 o 
  -1  -2  10      209.39      199.54      5.45 o 
   0  -2  10       96.08      100.03      3.76 o 
   1  -2  10      384.32      400.23      7.87 o 
   2  -2  10      127.88      129.05      4.17 o 
   3  -2  10       56.83       59.08      3.04 o 
   4  -2  10        5.28        5.92      1.20 o 
   5  -2  10       30.90       34.58      2.48 o 
   6  -2  10       82.79       85.92      3.92 o 
   7  -2  10       19.44       20.97      1.92 o 
   8  -2  10       70.38       78.39      3.28 o 
 -10  -1  10        6.08        9.04      1.28 o 
  -9  -1  10        3.99        4.80      1.20 o 
  -8  -1  10       11.39       14.00      1.84 o 
  -7  -1  10       82.17       88.88      4.24 o 
  -6  -1  10      109.68      104.28      3.14 o 
  -5  -1  10       40.29       42.19      2.72 o 
  -4  -1  10       18.97       14.49      1.68 o 
  -3  -1  10        8.90        6.72      1.20 o 
  -2  -1  10       25.30       34.98      2.24 o 
  -1  -1  10      199.62      218.77      5.53 o 
   0  -1  10       45.48       44.67      2.48 o 
   1  -1  10       72.01       79.27      3.20 o 
   2  -1  10      157.50      150.89      4.57 o 
   3  -1  10       94.20       91.22      2.72 o 
   4  -1  10       20.19       20.21      1.32 o 
   5  -1  10       10.53        8.86      1.52 o 
   6  -1  10       35.22       35.46      2.72 o 
   7  -1  10       46.04       41.15      2.72 o 
   8  -1  10       25.20       23.13      2.00 o 
   9  -1  10        2.17        3.36      0.80 o 
 -10   0  10        1.03        2.24      0.50 o 
  -9   0  10        2.27        2.56      0.96 o 
  -8   0  10        7.55        8.00      1.44 o 
  -7   0  10      146.72      154.55      5.53 o 
  -6   0  10       35.15       38.26      2.56 o 
  -5   0  10        1.32        0.96      0.72 o 
  -4   0  10        2.84        2.88      0.96 o 
  -3   0  10        5.92        5.03      0.94 o 
  -2   0  10      176.44      164.20      4.18 o 
  -1   0  10        0.19        0.38      0.92 o 
   0   0  10      227.84      219.20      4.82 o 
   1   0  10        0.00       -0.43      0.92 o 
   2   0  10       17.53       15.41      4.00 o 
   3   0  10       34.75       28.05      1.50 o 
   4   0  10       88.06       94.13      2.75 o 
   5   0  10       15.79       15.89      1.27 o 
   6   0  10        0.05        0.56      0.84 o 
   7   0  10       35.42       33.01      1.72 o 
   8   0  10      134.46      136.59      3.05 o 
   9   0  10       16.00       14.09      1.36 o 
  -6   1  10      108.87      108.13      4.16 o 
  -5   1  10       40.20       42.99      2.40 o 
  -4   1  10       19.30       16.17      1.52 o 
  -3   1  10        8.90        8.40      1.20 o 
  -2   1  10       25.47       32.77      2.12 o 
  -1   1  10      201.06      216.62      6.41 o 
   0   1  10       45.30       45.40      4.08 o 
   1   1  10       71.92       77.94      2.90 o 
   2   1  10      157.83      150.09      4.65 o 
   3   1  10       94.57       89.46      3.68 o 
   4   1  10       20.02       22.01      2.00 o 
   5   1  10       10.51       10.22      1.08 o 
   6   1  10       34.89       37.36      2.88 o 
   7   1  10       45.90       40.87      1.81 o 
   8   1  10       25.20       24.73      1.92 o 
   9   1  10        2.13        1.76      0.64 o 
  -1   2  10      209.85      206.43      5.13 o 
   0   2  10       95.66      101.15      3.60 o 
   1   2  10      386.65      405.30      7.87 o 
   2   2  10      127.58      124.41      4.33 o 
   3   2  10       56.18       58.36      3.04 o 
   4   2  10        5.31        6.40      1.28 o 
   5   2  10       31.16       34.10      2.56 o 
   6   2  10       81.67       82.32      3.84 o 
   7   2  10       18.71       22.57      2.00 o 
   8   2  10       69.94       77.99      3.20 o 
   2   3  10      360.00      348.97      7.38 o 
   3   3  10       28.71       28.57      2.16 o 
   4   3  10       15.81       14.73      1.68 o 
   5   3  10        6.54        3.76      1.20 o 
   6   3  10        6.96        7.12      1.28 o 
   7   3  10        8.47        8.16      1.20 o 
   8   3  10        4.51        3.12      0.80 o 
   5   4  10       12.29        9.28      1.20 o 
   6   4  10       12.08       12.00      1.28 o 
  -5  -5  11       19.19       20.17      2.64 o 
  -4  -5  11       15.38       13.85      2.48 o 
  -3  -5  11       13.64       15.45      2.72 o 
  -2  -5  11        0.24       -0.83      1.11 o 
  -1  -5  11       34.22       25.63      2.29 o 
   0  -5  11       31.95       30.50      3.52 o 
   1  -5  11       13.58       10.32      2.56 o 
   2  -5  11       10.26       15.45      2.80 o 
   3  -5  11        8.14        8.32      2.24 o 
  -7  -4  11        7.64        5.28      1.68 o 
  -6  -4  11        8.14        7.44      2.00 o 
  -5  -4  11        4.77        4.40      2.08 o 
  -4  -4  11       46.28       48.91      4.80 o 
  -3  -4  11       46.74       49.63      4.96 o 
  -2  -4  11       25.11       27.28      2.92 o 
  -1  -4  11       44.45       35.92      3.06 o 
   0  -4  11       29.88       24.61      2.60 o 
   1  -4  11       92.62       95.54      6.65 o 
   2  -4  11        5.57       12.48      3.04 o 
   3  -4  11        9.14        9.36      2.64 o 
   4  -4  11        4.22        4.00      2.00 o 
  -8  -3  11       11.66       11.84      1.36 o 
  -7  -3  11        5.53        5.95      2.64 o 
  -6  -3  11        6.61        6.86      2.60 o 
  -5  -3  11       66.73       62.53      3.28 o 
  -4  -3  11       87.92       90.57      4.00 o 
  -3  -3  11      106.94      105.17      3.48 o 
  -2  -3  11        4.34        3.03      0.88 o 
  -1  -3  11       91.40       90.92      4.76 o 
   0  -3  11       56.17       63.41      5.60 o 
   1  -3  11       55.51       54.20      5.28 o 
   2  -3  11       12.55        9.68      2.96 o 
   3  -3  11       89.52       91.85      6.33 o 
   4  -3  11        4.53        5.68      2.40 o 
  -9  -2  11        4.04        3.84      0.96 o 
  -8  -2  11        3.63        2.64      0.96 o 
  -7  -2  11       23.31       27.21      2.40 o 
  -6  -2  11        4.88        5.92      1.36 o 
  -5  -2  11       80.86       74.07      3.68 o 
  -4  -2  11        2.71        2.00      1.04 o 
  -3  -2  11      156.90      142.70      4.97 o 
  -2  -2  11       88.45       91.77      3.92 o 
  -1  -2  11      107.59      105.56      4.16 o 
   0  -2  11       33.24       33.06      2.32 o 
   1  -2  11      452.42      449.09      8.84 o 
   2  -2  11      226.63      230.57      5.93 o 
   4  -2  11        2.71        3.36      2.16 o 
   5  -2  11       32.55       36.66      2.56 o 
   6  -2  11       12.96       14.33      1.68 o 
   7  -2  11       86.94       92.18      3.60 o 
  -9  -1  11        0.21        0.56      0.72 o 
  -8  -1  11        2.46        2.72      1.04 o 
  -7  -1  11        0.20       -0.16      0.96 o 
  -6  -1  11      130.29      128.30      3.53 o 
  -5  -1  11       33.84       31.46      2.40 o 
  -4  -1  11       30.94       31.14      2.32 o 
  -3  -1  11       11.30       12.56      1.60 o 
  -2  -1  11       75.21       74.87      3.44 o 
  -1  -1  11       94.25       84.89      3.68 o 
   0  -1  11        5.32        4.80      1.04 o 
   1  -1  11        8.89       12.56      1.52 o 
   2  -1  11       38.63       36.10      2.40 o 
   3  -1  11      100.25       90.66      3.76 o 
   4  -1  11       40.66       40.24      1.83 o 
   5  -1  11       39.95       38.98      3.44 o 
   6  -1  11       31.38       28.65      2.40 o 
   7  -1  11      156.45      177.32      5.37 o 
   8  -1  11       70.79       76.15      3.12 o 
  -9   0  11        4.36        5.12      0.96 o 
  -8   0  11       14.91       13.45      1.68 o 
  -7   0  11        0.46        0.72      0.88 o 
  -6   0  11       56.02       67.01      3.36 o 
  -5   0  11       36.68       34.18      2.40 o 
  -4   0  11       17.88       17.85      1.84 o 
  -3   0  11       16.71       19.61      1.84 o 
  -2   0  11       85.53       79.36      3.52 o 
  -1   0  11       12.91       12.93      2.16 o 
   0   0  11       46.44       44.46      2.27 o 
   1   0  11        0.34        0.88      0.80 o 
   2   0  11        0.21        0.40      0.80 o 
   3   0  11        5.07        3.68      1.04 o 
   4   0  11       32.92       34.02      2.48 o 
   5   0  11       35.28       32.93      1.73 o 
   6   0  11        1.65        0.97      0.65 o 
   7   0  11        0.00        0.01      0.56 o 
   8   0  11       74.31       72.87      2.80 o 
  -6   1  11      130.48      136.10      4.73 o 
  -5   1  11       34.21       35.54      2.32 o 
  -4   1  11       30.85       30.82      2.16 o 
  -3   1  11       11.52       10.40      1.36 o 
  -2   1  11       75.20       77.43      3.28 o 
  -1   1  11       93.82       92.18      3.60 o 
   0   1  11        5.31        6.00      1.12 o 
   1   1  11        8.69       10.24      1.36 o 
   2   1  11       38.96       42.75      2.64 o 
   3   1  11       99.64       96.67      4.08 o 
   4   1  11       40.74       43.71      2.80 o 
   5   1  11       39.99       39.22      2.64 o 
   6   1  11       31.20       29.62      2.32 o 
   7   1  11      155.84      169.71      5.13 o 
   8   1  11       71.14       70.63      2.88 o 
  -1   2  11      107.34      111.49      3.92 o 
   0   2  11       32.65       35.70      2.24 o 
   1   2  11      456.00      471.36      8.92 o 
   2   2  11      225.50      234.74      6.17 o 
   3   2  11        1.78        1.52      0.96 o 
   4   2  11        2.72        3.44      1.12 o 
   5   2  11       32.80       35.86      2.56 o 
   6   2  11       12.93       15.13      1.68 o 
   7   2  11       86.53       85.69      3.52 o 
   8   2  11       43.94       51.48      2.40 o 
   2   3  11       12.46       13.44      1.52 o 
   3   3  11       89.18       97.46      3.84 o 
   4   3  11        4.54        4.72      1.04 o 
   5   3  11        5.11        2.88      0.88 o 
   6   3  11       52.50       47.39      2.56 o 
   7   3  11        6.03        3.36      0.88 o 
  -3  -5  12        5.04        5.76      1.84 o 
  -2  -5  12        4.32        5.46      1.24 o 
  -1  -5  12        4.92        3.44      1.92 o 
   0  -5  12       39.79       45.07      3.76 o 
   1  -5  12       16.11       16.33      2.72 o 
   2  -5  12        1.35        1.60      1.60 o 
  -6  -4  12       10.27        8.88      1.92 o 
  -5  -4  12        0.65        0.16      1.68 o 
  -4  -4  12       29.20       29.54      3.76 o 
  -3  -4  12        9.05        3.20      2.16 o 
  -2  -4  12        0.49        0.00      1.25 o 
  -1  -4  12       90.83       86.90      4.84 o 
   0  -4  12       14.07       15.53      3.20 o 
   1  -4  12       26.07       25.77      3.76 o 
   2  -4  12       10.50        8.32      2.72 o 
   3  -4  12       14.93       18.17      2.96 o 
   4  -4  12        8.15        5.84      1.92 o 
  -7  -3  12        4.16        3.52      1.40 o 
  -6  -3  12        4.76        2.60      1.16 o 
  -5  -3  12       36.04       38.18      2.56 o 
  -3  -3  12       81.29       82.88      5.20 o 
  -2  -3  12       46.79       43.57      2.30 o 
  -1  -3  12       26.56       28.01      1.88 o 
   0  -3  12       55.07       53.24      5.20 o 
   1  -3  12       30.88       25.61      3.92 o 
   2  -3  12       38.90       38.10      4.48 o 
   3  -3  12       25.96       25.69      3.60 o 
   4  -3  12       20.03       26.73      3.44 o 
  -8  -2  12        7.38        8.40      1.28 o 
  -7  -2  12        0.75       -0.32      0.88 o 
  -6  -2  12       55.27       49.56      3.04 o 
  -5  -2  12       15.17       16.33      1.84 o 
  -4  -2  12       28.33       22.97      2.16 o 
  -3  -2  12       36.00       34.90      2.56 o 
  -2  -2  12        1.68        0.00      0.88 o 
  -1  -2  12       57.58       63.33      3.28 o 
   0  -2  12       23.48       27.13      2.16 o 
   1  -2  12       47.65       50.91      2.88 o 
   2  -2  12       69.35       67.02      3.20 o 
   4  -2  12       62.22       53.48      4.64 o 
  -9  -1  12        8.30        8.00      1.12 o 
  -8  -1  12        5.47        9.76      1.44 o 
  -7  -1  12       12.05        9.12      1.52 o 
  -6  -1  12        4.20        5.23      0.90 o 
  -5  -1  12       15.84       12.97      1.68 o 
  -4  -1  12        9.40        7.68      1.36 o 
  -3  -1  12        1.44        0.48      0.88 o 
  -2  -1  12      133.27      138.51      4.97 o 
  -1  -1  12       30.80       34.18      2.48 o 
   0  -1  12       40.21       36.90      2.56 o 
   1  -1  12       33.87       30.50      2.32 o 
   2  -1  12        4.48        5.52      1.20 o 
   3  -1  12      166.48      162.99      5.21 o 
   4  -1  12        7.25        6.56      1.20 o 
   5  -1  12       11.29       10.24      1.36 o 
  -8   0  12        0.49        0.80      0.72 o 
  -7   0  12       57.45       60.93      3.28 o 
  -6   0  12        4.11        4.31      0.84 o 
  -5   0  12        6.58        5.68      1.20 o 
  -4   0  12        2.18        0.80      0.80 o 
  -3   0  12        0.05        0.08      0.88 o 
  -2   0  12       39.84       49.07      2.88 o 
  -1   0  12       46.38       50.83      2.96 o 
   0   0  12        3.20        2.64      0.96 o 
   1   0  12        0.64        0.00      0.80 o 
   2   0  12      173.94      161.39      5.29 o 
   3   0  12      194.66      205.58      6.01 o 
   4   0  12       60.71       60.45      3.20 o 
   5   0  12       35.00       34.34      2.40 o 
   6   0  12       52.43       53.64      2.80 o 
   7   0  12      114.81      109.42      3.60 o 
  -6   1  12        4.22        3.68      1.04 o 
  -5   1  12       15.99       14.25      1.52 o 
  -4   1  12        9.39        8.48      1.28 o 
  -3   1  12        1.39        0.64      0.72 o 
  -2   1  12      133.84      139.79      4.73 o 
  -1   1  12       30.70       34.42      2.40 o 
   0   1  12       40.51       39.78      2.56 o 
   1   1  12       33.03       33.22      2.40 o 
   2   1  12        4.66        3.44      1.04 o 
   3   1  12      165.89      169.48      5.45 o 
   4   1  12        7.30        6.64      1.28 o 
   5   1  12       11.18        9.44      1.44 o 
   6   1  12        7.32        9.04      1.36 o 
   7   1  12       15.61       15.45      1.52 o 
  -2   2  12        1.70        0.80      0.64 o 
  -1   2  12       57.62       57.56      2.96 o 
   0   2  12       23.59       25.85      2.08 o 
   1   2  12       47.83       49.07      2.80 o 
   2   2  12       69.45       67.02      3.36 o 
   3   2  12      143.45      151.26      5.05 o 
   4   2  12       62.60       62.13      3.28 o 
   5   2  12        1.84        1.84      0.88 o 
   6   2  12       17.40       21.85      1.84 o 
   7   2  12       73.46       79.28      3.04 o 
   2   3  12       38.92       40.34      2.40 o 
   3   3  12       25.87       25.77      2.00 o 
   4   3  12       20.04       22.01      1.84 o 
   5   3  12       10.98       13.52      1.44 o 
   6   3  12        2.73        3.68      0.88 o 
  -5  -4  13        9.65        9.92      2.16 o 
  -4  -4  13        5.76        3.44      1.84 o 
  -3  -4  13        4.47        6.24      2.24 o 
  -2  -4  13        8.01        8.22      1.57 o 
  -1  -4  13        6.06        5.96      1.50 o 
   0  -4  13       10.80        6.88      2.32 o 
   1  -4  13        1.67        0.08      1.84 o 
   2  -4  13        2.63        3.28      1.68 o 
   3  -4  13       25.81       22.33      2.88 o 
  -6  -3  13        3.98        3.04      1.04 o 
  -5  -3  13       11.35        9.68      1.36 o 
  -4  -3  13       10.06       11.28      1.44 o 
  -3  -3  13        6.95        7.36      1.36 o 
  -2  -3  13       25.26       23.67      1.73 o 
  -1  -3  13       11.79        8.73      1.15 o 
   0  -3  13       37.68       43.63      4.64 o 
   1  -3  13       17.95       15.69      3.28 o 
   2  -3  13        8.08        7.52      2.56 o 
   3  -3  13        0.27        1.60      1.92 o 
   4  -3  13        4.44        3.28      1.84 o 
  -7  -2  13        0.49       -0.08      0.64 o 
  -6  -2  13       17.77       22.49      2.00 o 
  -5  -2  13       19.93       20.53      1.80 o 
  -4  -2  13       38.13       37.94      2.64 o 
  -3  -2  13       38.07       35.54      2.56 o 
  -2  -2  13       15.20       13.29      1.68 o 
  -1  -2  13      126.79      129.93      4.73 o 
   0  -2  13        6.65        7.68      1.28 o 
   1  -2  13       37.03       37.54      2.48 o 
   2  -2  13        0.46        0.88      0.72 o 
   3  -2  13        1.77        4.08      2.08 o 
   4  -2  13        3.43        2.56      1.68 o 
  -8  -1  13        7.84        5.84      1.04 o 
  -7  -1  13        6.44        9.92      1.36 o 
  -6  -1  13        5.70        5.60      1.28 o 
  -5  -1  13        3.52        3.76      1.12 o 
  -4  -1  13       21.18       22.41      2.16 o 
  -3  -1  13       26.14       31.29      2.48 o 
  -2  -1  13       89.19       86.41      3.92 o 
  -1  -1  13        5.57        6.40      1.36 o 
   0  -1  13       18.74       20.57      2.00 o 
   1  -1  13       15.73       14.49      1.76 o 
   2  -1  13      282.93      276.56      7.06 o 
   3  -1  13       32.28       36.74      2.48 o 
   4  -1  13        5.45        4.80      1.12 o 
   5  -1  13        7.47        6.96      1.12 o 
  -8   0  13        0.10       -0.16      0.64 o 
  -7   0  13        5.41        5.28      1.12 o 
  -6   0  13        0.12        1.09      0.61 o 
  -5   0  13        7.56        9.92      1.44 o 
  -4   0  13        1.61        2.88      1.04 o 
  -3   0  13        4.17        6.00      1.20 o 
  -2   0  13       61.95       74.78      3.68 o 
  -1   0  13      175.97      180.39      5.69 o 
   0   0  13       72.44       78.55      3.76 o 
   1   0  13       22.16       20.17      2.08 o 
   2   0  13       13.48       14.49      1.76 o 
   3   0  13      156.08      169.78      5.53 o 
   4   0  13        5.11        5.28      1.28 o 
   5   0  13       14.74       15.69      1.60 o 
   6   0  13        6.73        5.92      1.04 o 
  -5   1  13        3.43        3.36      0.88 o 
  -4   1  13       21.24       21.37      1.84 o 
  -3   1  13       25.93       33.38      2.32 o 
  -2   1  13       89.32       87.93      3.76 o 
  -1   1  13        5.54        5.36      1.12 o 
   0   1  13       18.74       17.69      1.84 o 
   1   1  13       16.06       18.33      1.84 o 
   2   1  13      282.04      282.65      7.22 o 
   3   1  13       32.41       32.82      2.48 o 
   4   1  13        5.34        4.96      1.20 o 
   5   1  13        7.39        8.40      1.28 o 
   6   1  13       14.22       15.85      1.52 o 
  -2   2  13       15.25       13.93      1.52 o 
  -1   2  13      127.35      129.05      4.41 o 
   0   2  13        6.59        8.80      1.28 o 
   1   2  13       37.00       39.54      2.56 o 
   2   2  13        0.49        0.64      0.80 o 
   3   2  13        1.78        0.64      0.72 o 
   4   2  13        3.53        2.64      0.96 o 
   5   2  13        3.95        2.16      0.88 o 
   6   2  13        4.70        5.68      0.96 o 
   2   3  13        8.02        6.64      1.04 o 
   3   3  13        0.25       -0.24      0.64 o 
   4   3  13        4.46        5.92      1.04 o 
   5   3  13        0.70        0.64      0.56 o 
  -2  -4  14       20.16       11.77      2.16 o 
  -1  -4  14        2.51        0.72      1.44 o 
   0  -4  14        5.76        8.56      2.08 o 
   1  -4  14        5.39        3.76      1.76 o 
  -5  -3  14        2.77        1.64      1.40 o 
  -4  -3  14        0.21        0.00      0.64 o 
  -3  -3  14       15.55       17.85      1.68 o 
  -2  -3  14       11.01       13.65      1.44 o 
  -1  -3  14       40.24       39.78      1.99 o 
   0  -3  14        4.11        6.08      2.24 o 
   1  -3  14        5.26        3.12      2.00 o 
   2  -3  14        1.52       -0.88      1.84 o 
   3  -3  14       21.45       23.77      2.88 o 
  -6  -2  14        0.90        1.84      0.88 o 
  -5  -2  14        0.33        0.32      0.80 o 
  -4  -2  14        1.61        1.84      0.88 o 
  -3  -2  14       17.03       16.84      1.48 o 
  -2  -2  14       17.44       17.77      1.84 o 
  -1  -2  14       21.19       20.89      1.92 o 
   0  -2  14        6.30        5.92      1.20 o 
   1  -2  14       12.02       11.04      1.44 o 
   2  -2  14       20.28       19.95      1.80 o 
   3  -2  14       26.51       27.53      3.28 o 
   4  -2  14        1.34       -1.68      1.68 o 
  -7  -1  14       32.01       34.50      2.24 o 
  -6  -1  14       15.69       15.37      1.68 o 
  -5  -1  14       15.84       17.37      1.76 o 
  -4  -1  14        3.54        2.56      1.04 o 
  -3  -1  14        0.57       -0.16      0.80 o 
  -2  -1  14       16.63       15.93      1.84 o 
  -1  -1  14       42.64       49.15      2.96 o 
   0  -1  14        6.05        6.40      1.28 o 
   1  -1  14        0.82        0.72      0.80 o 
   2  -1  14       44.85       45.95      2.72 o 
   3  -1  14       19.70       20.73      1.84 o 
   4  -1  14       32.53       29.52      2.60 o 
  -7   0  14       49.12       62.77      2.80 o 
  -6   0  14        1.72        3.68      0.96 o 
  -5   0  14        0.17       -0.16      0.64 o 
  -4   0  14        1.04        1.12      0.72 o 
  -3   0  14        6.54        8.08      1.36 o 
  -2   0  14       74.48       73.42      3.52 o 
  -1   0  14        1.01        0.64      0.96 o 
   0   0  14        0.26        0.16      0.88 o 
   1   0  14       27.63       27.69      2.32 o 
   2   0  14       50.09       50.75      2.96 o 
   3   0  14       10.64        7.84      1.28 o 
   4   0  14       77.47       71.51      3.28 o 
   5   0  14        0.16       -0.80      0.80 o 
  -4   1  14        3.58        3.44      0.80 o 
  -3   1  14        0.61        0.16      0.64 o 
  -2   1  14       16.42       18.17      1.84 o 
  -1   1  14       43.03       47.31      2.80 o 
   0   1  14        6.07        7.36      1.36 o 
   1   1  14        0.87        0.88      0.88 o 
   2   1  14       44.76       46.19      2.80 o 
   3   1  14       19.82       21.13      2.00 o 
   4   1  14       32.40       30.74      2.24 o 
   5   1  14        2.59        1.52      0.80 o 
  -1   2  14       21.22       20.49      1.68 o 
   0   2  14        6.24        4.32      0.96 o 
   1   2  14       11.85       11.60      1.44 o 
   2   2  14       20.53       17.45      1.76 o 
   3   2  14       26.42       21.85      1.84 o 
   4   2  14        1.34       -0.64      0.80 o 
   5   2  14       14.12       13.13      1.28 o 
   2   3  14        1.53        0.48      0.56 o 
   3   3  14       21.56       22.41      1.60 o 
  -2  -3  15        2.69        1.43      2.84 o 
  -1  -3  15        4.45        7.44      2.08 o 
   0  -3  15       13.93       14.09      2.48 o 
   1  -3  15       12.90       14.33      2.40 o 
   2  -3  15        6.40        2.32      1.52 o 
  -5  -2  15        0.86        0.64      0.64 o 
  -4  -2  15        3.08        3.92      0.88 o 
  -3  -2  15       12.24        9.76      1.28 o 
  -2  -2  15        3.62        1.87      0.73 o 
  -1  -2  15       13.74       11.23      2.12 o 
   0  -2  15       10.51       12.79      1.27 o 
   1  -2  15       36.93       30.35      2.20 o 
   2  -2  15       19.32       19.05      2.80 o 
   3  -2  15       30.13       22.89      2.80 o 
  -6  -1  15        2.13        2.16      0.80 o 
  -5  -1  15        1.36        2.36      1.44 o 
  -4  -1  15        8.91        9.36      1.36 o 
  -3  -1  15        4.94        3.12      0.96 o 
  -2  -1  15       13.75       16.09      1.68 o 
  -1  -1  15       18.10       18.01      1.84 o 
   0  -1  15        8.11        7.20      1.20 o 
   1  -1  15        3.04        1.84      0.88 o 
   2  -1  15        2.93        2.96      0.96 o 
   3  -1  15       17.29       15.77      1.52 o 
   4  -1  15        6.66        4.72      0.88 o 
  -6   0  15       16.62       16.97      1.52 o 
  -5   0  15        8.60       12.08      1.36 o 
  -4   0  15        4.80        4.00      0.96 o 
  -3   0  15        0.13        0.08      0.64 o 
  -2   0  15       49.37       39.87      2.56 o 
  -1   0  15        1.40       -0.08      0.88 o 
   0   0  15        5.23        7.76      1.28 o 
   1   0  15        1.82        0.56      0.80 o 
   2   0  15        0.00        0.16      0.80 o 
   3   0  15        4.38        3.60      0.96 o 
   4   0  15        2.27        2.16      0.80 o 
  -4   1  15        8.92        8.24      1.12 o 
  -3   1  15        4.96        2.88      0.80 o 
  -2   1  15       13.74       15.69      1.60 o 
  -1   1  15       17.95       21.93      1.84 o 
   0   1  15        8.18        8.88      1.36 o 
   1   1  15        3.00        1.76      0.80 o 
   2   1  15        2.94        4.48      1.04 o 
   3   1  15       17.12       16.17      1.60 o 
   4   1  15        6.83        6.00      0.96 o 
  -1   2  15       13.72       11.76      1.28 o 
   0   2  15       10.48       12.72      1.36 o 
   1   2  15       37.27       36.66      2.16 o 
   2   2  15       19.21       18.17      1.52 o 
   3   2  15       30.13       27.13      1.84 o 
  -2  -2  16       31.13       35.70      2.00 o 
  -1  -2  16       11.42       13.46      1.11 o 
   0  -2  16        6.79        7.86      0.92 o 
   1  -2  16       19.26       16.57      2.56 o 
  -4  -1  16        1.42        1.52      0.64 o 
  -3  -1  16        9.63        8.64      1.20 o 
  -2  -1  16       11.21       10.32      1.36 o 
  -1  -1  16        0.27       -0.08      0.56 o 
   0  -1  16        3.02        2.88      0.88 o 
   1  -1  16       13.66       15.85      1.52 o 
   2  -1  16       19.12       17.39      1.25 o 
  -4   0  16        1.20        0.08      0.56 o 
  -3   0  16        0.15        0.72      0.72 o 
  -2   0  16        1.55        0.40      0.64 o 
  -1   0  16        0.87        1.60      0.80 o 
   0   0  16        6.24        4.56      1.04 o 
   1   0  16        0.09        0.16      0.64 o 
   2   0  16        3.51        4.48      0.96 o 
   3   0  16       19.59       13.93      1.36 o 
  -3   1  16        9.61        9.20      1.12 o 
  -2   1  16       11.35       10.64      1.20 o 
  -1   1  16        0.25        0.56      0.64 o 
   0   1  16        3.05        3.12      0.88 o 
   1   1  16       13.67       15.45      1.44 o 
   2   1  16       19.09       19.37      1.52 o 
                                                 
